# Supplementary material for: De novo genes with an lncRNA origin encode unique human brain developmental functionality
Source: Nat Ecol Evol. 2023 Jan 2;7(2):264–78. doi: 10.1038/s41559-022-01925-6 (PMC9911349; doi:10.1038/s41559-022-01925-6)
Supplement: Supplementary file 3 — Supplementary Tables 1–9. [file 41559_2022_1925_MOESM3_ESM.xlsx]

## Sheet: Supplementary Table 1
Supplementary Table 1 Cis-elements underpinning varied RNA nuclear export activity.
ID	Pearson correlation coefficient	Motif
44	-0.216733	AGGCTCCCAGA
113	-0.186728	TTACCGAGGCG
99	-0.184942	CGCCCAGACCT
120	-0.180915	CGCCGGGGCTC
3	-0.179986	TCGCCCAATCC
101	-0.17024	GCGCAACGCCG
78	-0.169142	CCGCGTCGACA
87	-0.151647	CGAGGCATGAA
54	-0.144032	TGGGCACTTCG
97	-0.137547	GCCTGAACCAG
79	-0.12403	GAACTCCCTGG
64	-0.11368	CTGCCGTCACG
15	-0.10934	GTCCTCGTGAC
34	0.605953	ATCTCAGCCTC
88	0.606443	TGAACCTCAGT
9	0.607103	GCCGTTGGCTT
126	0.60734	CTCGCCGTCAT
68	0.60768	GAGAGGACATG
56	0.607914	GGCCGATGGCA
127	0.608585	AAGAGCAATGT
25	0.608822	ACAAACTTTAT
50	0.608908	ATAATCGATCT
53	0.608927	AAGTTCTTCGT
6	0.609571	TAGGTAAGAGA

## Sheet: Supplementory Table 2-1
Supplementary Table 2 Annotations for 74 de novo protein-coding genes. (hg19)
Name	Chromosome	Strand	txStart	txEnd	cdsStart	cdsEnd	exonCount	exonStarts	exonEnds
ENSG00000136242	chr7	+	6522921	6524873	6523635	6524022	1	6522921,	6524873,
ENSG00000145063	chr2	-	11239976	11272302	11245743	11268923	7	11239976,11245442,11260888,11264708,11268846,11269109,11272140,	11240189,11245788,11261088,11264911,11269012,11269224,11272302,
ENSG00000149443	chr20	-	18790371	18810797	18790419	18810695	3	18790371,18805909,18810662,	18790759,18805992,18810797,
ENSG00000162968	chr2	+	200334618	200341658	200335311	200335767	2	200334618,200341199,	200337356,200341658,
ENSG00000167159	chr17	+	43717669	43719667	43717947	43719222	2	43717669,43718833,	43718032,43719667,
ENSG00000167747	chr19	-	51300961	51307974	51301351	51301705	5	51300961,51302550,51305473,51305710,51307828,	51302215,51302614,51305514,51305871,51307974,
ENSG00000172927	chr11	+	69061621	69064753	69062821	69063859	3	69061621,69062793,69063058,	69062043,69062962,69064753,
ENSG00000174407	chr20	+	61150767	61167971	61150806	61167884	2	61150767,61167650,	61150872,61167971,
ENSG00000175913	chr11	-	118303867	118305920	118305376	118305820	1	118303867,	118305920,
ENSG00000176833	chr10	-	44166724	44167105	44166724	44167105	1	44166724,	44167105,
ENSG00000176911	chr10	+	131585675	131586080	131585675	131586080	1	131585675,	131586080,
ENSG00000177822	chr4	-	183062806	183065619	183063628	183064075	4	183062806,183064855,183065199,183065491,	183064698,183064997,183065293,183065619,
ENSG00000178803	chr22	-	24825177	24828398	24827040	24827520	3	24825177,24826876,24828229,	24826344,24827530,24828398,
ENSG00000179522	chr3	-	161062588	161090668	161089828	161090521	3	161062588,161077589,161089222,	161064143,161077682,161090668,
ENSG00000180838	chr8	-	143762702	143763098	143762702	143763098	1	143762702,	143763098,
ENSG00000182457	chr22	+	31366662	31372049	31367515	31368998	3	31366662,31368840,31371155,	31367765,31369587,31372049,
ENSG00000183250	chr21	-	46354639	46359760	46354726	46357519	4	46354639,46355541,46357453,46359507,	46355011,46355805,46357597,46359760,
ENSG00000187488	chr1	+	1260142	1264276	1263570	1264236	3	1260142,1262215,1262620,	1260482,1262412,1264276,
ENSG00000196273	chr14	+	101123604	101139081	101138167	101138485	2	101123604,101137897,	101124047,101139081,
ENSG00000197916	chr16	+	88785022	88786867	88785190	88785580	1	88785022,	88786867,
ENSG00000198547	chr20	-	31219427	31239783	31238233	31238954	5	31219427,31228367,31237056,31238819,31239534,	31222072,31228489,31238683,31238968,31239783,
ENSG00000203930	chrX	+	139791923	139795948	139791961	139795948	3	139791923,139793785,139795681,	139791970,139793821,139795948,
ENSG00000204091	chr6	+	40346075	40347638	40347049	40347352	2	40346075,40347020,	40346636,40347638,
ENSG00000204292	chr17	+	74846447	74857702	74846447	74857702	2	74846447,74857558,	74846756,74857702,
ENSG00000204380	chr2	-	159514848	159591514	159516571	159517039	4	159514848,159522359,159535757,159591239,	159518262,159522593,159535901,159591514,
ENSG00000204626	chr12	-	124411747	124419531	124418638	124419130	2	124411747,124418611,	124415090,124419531,
ENSG00000204666	chr19	+	50553845	50570050	50553959	50554328	3	50553845,50565056,50569331,	50554451,50565256,50570050,
ENSG00000204674	chr11	-	65392677	65393049	65392677	65393049	1	65392677,	65393049,
ENSG00000205056	chr12	+	92817734	92824730	92818456	92818822	2	92817734,92822809,	92819710,92824730,
ENSG00000205373	chr9	+	32550670	32551330	32550670	32551330	1	32550670,	32551330,
ENSG00000205557	chr14	-	88648200	88648650	88648200	88648650	1	88648200,	88648650,
ENSG00000205704	chr22	+	42348177	42354937	42354220	42354544	2	42348177,42353675,	42348425,42354937,
ENSG00000205965	chr4	+	8243757	8244285	8243757	8244285	1	8243757,	8244285,
ENSG00000206028	chr22	-	27063655	27068617	27068085	27068580	3	27063655,27064962,27067640,	27064852,27065401,27068617,
ENSG00000206096	chr21	-	33655804	33656188	33655804	33656188	1	33655804,	33656188,
ENSG00000206110	chr16	+	1015211	1015601	1015211	1015601	1	1015211,	1015601,
ENSG00000206113	chr4	+	2420700	2431045	2428464	2429106	3	2420700,2428185,2428430,	2420820,2428313,2431045,
ENSG00000212693	chr2	-	107422487	107422883	107422487	107422883	1	107422487,	107422883,
ENSG00000212736	chr5	+	14714788	14716601	14714824	14715172	1	14714788,	14716601,
ENSG00000214112	chr17	-	77015290	77023683	77015619	77016227	3	77015290,77016087,77023457,	77015698,77016318,77023683,
ENSG00000214130	chr7	+	136553831	136556710	136555870	136556320	3	136553831,136554007,136554551,	136553920,136554165,136556710,
ENSG00000214780	chr11	+	61532327	61535285	61534399	61534987	2	61532327,61534092,	61532593,61535285,
ENSG00000215071	chr6	+	3259293	3292218	3290562	3290928	2	3259293,3290032,	3259430,3292218,
ENSG00000215458	chr21	-	45225685	45232448	45231451	45232360	2	45225685,45228681,	45226469,45232448,
ENSG00000215494	chr21	-	43313828	43315499	43314689	43315148	2	43313828,43315305,	43315235,43315499,
ENSG00000215848	chr1	-	156381650	156399221	156381852	156382338	4	156381650,156384445,156396589,156399167,	156384090,156384545,156396664,156399221,
ENSG00000218478	chr22	+	29450182	29453442	29450627	29451104	1	29450182,	29453442,
ENSG00000221891	chr4	+	165878174	165878648	165878174	165878648	1	165878174,	165878648,
ENSG00000221899	chr14	-	69262510	69263011	69262510	69263011	1	69262510,	69263011,
ENSG00000221953	chr1	-	247274812	247275526	247274812	247275526	1	247274812,	247275526,
ENSG00000221990	chr5	-	441644	443258	442577	442937	1	441644,	443258,
ENSG00000223857	chr16	+	25043061	25044098	25043163	25043559	1	25043061,	25044098,
ENSG00000224013	chr11	+	61735452	61736755	61735575	61736070	1	61735452,	61736755,
ENSG00000225021	chr16	-	27225872	27226307	27225872	27226307	1	27225872,	27226307,
ENSG00000225860	chr17	+	49414359	49415223	49414478	49415006	1	49414359,	49415223,
ENSG00000225917	chr4	+	16228285	16230285	16228369	16229179	1	16228285,	16230285,
ENSG00000230294	chr12	+	131850563	131851064	131850621	131850981	1	131850563,	131851064,
ENSG00000235766	chr19	-	38794004	38795660	38795090	38795519	1	38794004,	38795660,
ENSG00000236314	chr14	-	99977603	99978896	99977815	99978286	1	99977603,	99978896,
ENSG00000244291	chr7	-	156431056	156433348	156432697	156433348	1	156431056,	156433348,
ENSG00000260456	chr16	-	87336419	87351022	87339364	87350848	5	87336419,87339324,87348576,87349377,87350696,	87336681,87339511,87348702,87349429,87351022,
ENSG00000205056	chr12	+	92860226	92885867	92875821	92875989	2	92860226,92875793	92860778,92885867
ENSG00000261644	chr16	-	50769623	50774627	50770491	50770647	2	50769623,50774590	50770736,50774627
ENSG00000243926	chr3	-	156389650	156392167	156389792	15639206	2	156389650,156391995	156389919,156392167
ENSG00000189223	chr2	+	113993112	114034158	113993137	114017000	5	113993112,114012966,114016840,114020854,114023052	113993147,114013126,114017161,114021031,114034158
ENSG00000258376	chr14	-	73710725	73712687	73712313	73712469	2	73710725,73712231	73711952,73712687
ENSG00000236081	chr7	-	1778265	1781908	1778528	1778717	2	1778265,1781844	1778838,1781908
ENSG00000224376	chr2	+	232258492	232259702	232258521	232259418	2	232258492,232259365	232258621,232259702
ENSG00000240057	chr3	+	112738387	112829322	112738492	112780794	3	112738387,112780633,112828948	112738553,112780857,112829322
ENSG00000233290	chr1	-	82680903	82726817	82681276	82681444	2	82680903,82726699	82681456,82726817
ENSG00000247796	chr5	+	52405728	52410956	52405759	52408108	2	52405728,52408069	52405978,52410956
ENSG00000120742	chr3	-	150283582	150321015	150284807	150320869	2	150283582,150320730	150284893,150321015
ENSG00000257135	chr2	+	10588819	10591453	10588930	10589251	4	10588819,10589869,10590178,10590561	10589307,10589997,10590407,10591453
ENSG00000253929	chr8	+	128351518	128404876	128351577	128404843	2	128351518,128404748	128351680,128404876

## Sheet: Supplementory Table 2-2
Supplementary Table 2 Annotations for precurosor lncRNAs in rhesus macaque(rheMac2)(Names are identical with de novo genes in human, easy to LiftOver)
Name	Chromosome	Strand	txStart	txEnd	cdsStart	cdsEnd	exonCount	exonStarts	exonEnds
ENSG00000120742	chr2	+	137168948	137205969	137169094	137204429	2	137168948,137204343,	137169235,137205969,
ENSG00000136242	chr3	+	44709036	44710819	44709748	44710161	1	44709036	44710819
ENSG00000145063	chr13	-	11177480	11209288	11182635	11206004	7	11177480,11182337,11197944,11201731,11205923,11206190,11209130,	11177658,11182691,11198147,11201952,11206093,11206292,11209288,
ENSG00000149443	chr10	-	52137472	52162553	52137520	52162447	3	52137472,52157431,52162414,	52137861,52157513,52162553,
ENSG00000162968	chr12	+	63061289	63068324	63061985	63062439	2	63061289,63067883,	63064020,63068324,
ENSG00000167159	chr16	+	56271936	56273969	56272206	56273524	2	56271936,56273145,	56272292,56273969,
ENSG00000167747	chr19	-	57001245	57007925	57001638	57001983	5	57001245,57002813,57004992,57005229,57007779,	57002480,57002877,57005033,57005390,57007925,
ENSG00000172927	chr14	-	5464701	5467795	5465603	5466623	3	5464701,5466482,5467373,	5466386,5466651,5467795 ,
ENSG00000174407	chr10	-	1956435	1974057	1956520	1974018	2	1956435,1973952,	1956743,1974057,
ENSG00000175913	chr14	-	116819201	116820933	116820390	116820833	1	116819201	116820933
ENSG00000176833	chr9	-	43833619	43833996	43833619	43833996	1	43833619	43833996
ENSG00000176911	chr9	+	129422019	129422425	129422019	129422425	1	129422019	129422425
ENSG00000177822	chr5	-	174255693	174258509	174256520	174256947	4	174255693,174257718,174258061,174258381,	174257561,174257862,174258155,174258509,
ENSG00000178803	chr10	-	67840525	67843729	67842376	67842853	3	67840525,67842212,67843560,	67841680,67842863,67843729,
ENSG00000179522	chr2	+	126309577	126344370	126309724	126310419	2	126309577,126342814,	126311025,126344370,
ENSG00000182457	chr10	+	74846640	74851922	74847500	74848982	3	74846640,74848824,74851017,	74847751,74849569,74851922,
ENSG00000183250	chr3	+	1760344	1763297	1760420	1763210	3	1760344,1762145,1762929,	1760486,1762408,1763297,
ENSG00000187488	chr1	+	4393295	4397405	4396715	4397365	3	4393295,4395381,4395784,	4393634,4395576,4397405,
ENSG00000189223	chr13	+	112605009	112645397	112605034	112628190	5	112605009,112624108,112628031,112632105,112634342,	112605044,112624290,112628351,112632282,112645397,
ENSG00000196273	chr7	+	163936973	163952539	163951633	163951950	2	163936973,163951371,	163937418,163952539,
ENSG00000197916	chr20	+	86877721	86879543	86877886	86878256	1	86877721	86879543
ENSG00000198547	chr10	+	31900002	31920650	31900824	31901546	5	31900002,31900810,31901095,31910847,31917980,	31900251,31900959,31902729,31910969,31920650,
ENSG00000203930	chrX	+	138980387	138984395	138980425	138984395	3	138980387,138982250,138984126,	138980434,138982286,138984395,
ENSG00000204091	chr4	+	40204225	40205850	40205203	40205565	2	40204225,40205174,	40204786,40205850,
ENSG00000204292	chr16	+	72197813	72202628	72197813	72202628	2	72197813,72202467,	72198120,72202628,
ENSG00000204380	chr12	-	22239970	22261153	22241492	22241960	3	22239970,22247661,22261011,	22243505,22247895,22261153,
ENSG00000204626	chr11	-	125230136	125237912	125237038	125237513	2	125230136,125237011,	125233479,125237912,
ENSG00000204666	chr19	+	56325925	56343504	56326039	56326402	3	56325925,56340240,56342750,	56326524,56340444,56343504,
ENSG00000204674	chr14	+	8796637	8797039	8796637	8797039	1	8796637	8797039
ENSG00000205056	chr11	-	93629019	93635971	93629734	93630104	2	93629019,93634057,	93629019,93634057,
ENSG00000205056	chr11	+	93671459	93696949	93686899	93687082	2	93671459,93686871,	93672011,93696949,
ENSG00000205373	chr15	-	44671289	44671950	44671289	44671950	1	44671289	44671289
ENSG00000205557	chr7	-	151377719	151378180	151377719	151378180	1	151377719	151377719
ENSG00000205704	chr10	+	85914190	85920178	85919456	85919784	2	85914190,85918919,	85914439,85920178,
ENSG00000205965	chr11	+	11304932	11305468	11304932	11305468	1	11304932	11305468
ENSG00000206028	chr10	-	70502452	70507396	70506857	70507359	3	70502452,70503758,70506411,	70503649,70504195,70507396,
ENSG00000206096	chr3	+	14228248	14228627	14228248	14228627	1	14228248	14228248
ENSG00000206110	chr20	+	938579	938968	938579	938968	1	938579	938968
ENSG00000206113	chr1	-	1555318	1558711	1557552	1558195	2	1555318,1558583,	1558229,1558711,
ENSG00000212693	chr13	-	106499949	106500343	106499949	106500343	1	106499949	106500343
ENSG00000212736	chr6	+	14904711	14906534	14904745	14905091	1	14904711	14904711
ENSG00000214112	chr16	-	74276279	74285292	74276608	74277218	3	74276279,74277077,74285073,	74276687,74277309,74285292,
ENSG00000214130	chr3	+	174371930	174374811	174373972	174374417	3	174371930,174372106,174372647,	174372019,174372264,174374811,
ENSG00000214780	chr14	-	12316477	12319437	12316777	12317356	2	12316477,12319171,	12316477,12319171,
ENSG00000215071	chr4	+	3098715	3131964	3130195	3130548	2	3098715,3129663,	3098852,3131964,
ENSG00000215458	chr3	+	2900668	2907541	2900760	2901677	2	2900668,2906702,	2904541,2907541,
ENSG00000215494	chr3	+	4775785	4777524	4776162	4776664	2	4775785,4776075,	4776005,4777524,
ENSG00000215848	chr1	-	135016694	135033809	135016871	135017375	4	135016694,135019471,135031217,13503375,	135019117,135019571,135031292,135033809,
ENSG00000218478	chr10	+	72883373	72886661	72883820	72884292	1	72883373	72883373
ENSG00000221891	chr5	+	157174651	157175133	157174651	157175133	1	157174651	157175133
ENSG00000221899	chr7	-	131901534	131902055	131901534	131902055	1	131901534	131902055
ENSG00000221953	chr1	+	209869562	209870340	209869562	209870340	1	209869562	209870340
ENSG00000221990	chr6	-	206318	207907	207225	207584	1	206318	206318
ENSG00000223857	chr20	+	23511273	23512284	23511375	23511748	1	23511273	23511273
ENSG00000224013	chr14	-	12063080	12064374	12063768	12064267	1	12063080	12064374
ENSG00000224376	chr12	+	95264410	95265613	95264439	95265329	2	95264410,95265276,	95264410,95265276,
ENSG00000225021	chr20	-	25676469	25676902	25676469	25676902	1	25676469	25676469
ENSG00000225860	chr16	+	35580475	35581648	35580594	35581120	1	35580475	35580475
ENSG00000225917	chr5	+	11044045	11046061	11044129	11044953	1	11044045	11044045
ENSG00000230294	chr11	+	132643023	132643522	132643079	132643439	1	132643023	132643522
ENSG00000233290	chr1	-	85012322	85054233	85012705	85012874	2	85012322,85054115,	85012886,85054233,
ENSG00000235766	chr19	-	44632097	44634170	44633614	44634041	1	44632097	44634170
ENSG00000236081	chr3	-	39677186	39680886	39677446	39677640	2	39677186,39680821,	39677768,39680886,
ENSG00000236314	chr7	-	162774713	162775994	162774921	162775390	1	162774713	162774713
ENSG00000240057	chr2	+	33059827	33140793	33059932	33088712	3	33059827,33088551,33140423,	33059993,33088776,33140793,
ENSG00000243926	chr2	+	130982874	130985407	130982975	130985267	2	130982874,130985136,	130983046,130985407,
ENSG00000244291	chr3	-	193769013	193771326	193770666	193771326	1	193769013	193771326
ENSG00000247796	chr6	+	50745196	50750587	50745227	50747737	2	50745196,50747699,	50745196,50747699,
ENSG00000258376	chr7	-	136359599	136361529	136361158	136361315	2	136359599,136361076,	136360803,136361529,
ENSG00000260456	chr20	-	85418419	85434969	85421507	85434795	5	85418419,85421467,85432531,85433333,85434643,	85418686,85421654,85432657,85433385,85434969,
ENSG00000261644	chr20	-	48956272	48961572	48957140	48957296	2	48956272,48961535,	48957385,48961572,

## Sheet: Supplementary Table 3
Supplementary Table 3 gRNAs in the CRISPR/Cas9 assay to introduce random mutations in de novo genes.
Species	gRNA
human	AAAAAAAGCAAATAAATTAC
human	AAAAAATAATTAGCTGGGCT
human	AAAAACATTAGATACTACAC
human	AAAAAGAACCCACCAAGGTG
human	AAAACACAATTAGCCAGGTA
human	AAAACCTGATAATCTAAAAT
human	AAAAGATAAGGTCATGGGGG
human	AAAAGGCTTGTCAATTATGA
human	AAAATAAAAAATAATTAGCT
human	AAAATGAACATTACCCTCTG
human	AAAATGTGTTGCTAAACCGT
human	AAAATTACACAACATGGATG
human	AAACATCACAGAATTCATAC
human	AAACATCGAAGGATCCACAC
human	AAACATTTCCATTTTGTTTT
human	AAACCATTTCCTGGAAATGG
human	AAACTCACCACTGCCCAGCC
human	AAAGAACAAGATTGGAGGAC
human	AAAGGAAGGAAGCTGAGAGA
human	AAAGTTATGATACAATTCTA
human	AAATAATACAACTCGAACAA
human	AAATAATTAGCTGGGCTTGG
human	AAATACATTGAAAGACAATA
human	AAATCACACAGCCTCCCAGG
human	AAATGGGGGTACGTGCGTGG
human	AAATGTGTTGCTAAACCGTA
human	AAATGTTATGTGGCAAAACA
human	AAATTGGTTTGGCTACAGAA
human	AAATTTCTATCTTTTCTATA
human	AACAATAAACAAAATCCAAA
human	AACACAGTTCCTTATTGGTG
human	AACAGAGGGATTTACCATAG
human	AACCAAGGTCAAGAGGGAAA
human	AACCCAAATGATTTCTCATC
human	AACCCAACACCTTAAAACCA
human	AACCGTCAGTTTGAGCCAGA
human	AACGTGAGCACTTTCACCTC
human	AACTAATTTGTGTTCCCCAG
human	AACTGATTTAAAAGTTCCAA
human	AACTTCAAACCCCAAAACAC
human	AACTTTGGACAAATTAAAAT
human	AAGAAAATCTACCTTACCCA
human	AAGAAGGTCTAGCTTCCAAA
human	AAGAAGTAGGCTCCTCCTGT
human	AAGACGAGATTCCATGAGAC
human	AAGAGAGAAGAGAGCACATT
human	AAGAGCTACAAAATATTTAT
human	AAGATAACCTACCTAAACGT
human	AAGATCAGAACGTCTTTAAA
human	AAGCATCAAAGAATACACAC
human	AAGGACATTGCATCTCAGGT
human	AAGGCTCTTTTGGCCTGGCA
human	AAGGTGCAAGGCACACTGCT
human	AAGGTGGGATAACCAAAGCA
human	AAGTCAGGTCCCCACCTCCA
human	AAGTCGCATGGGAACACGCT
human	AAGTCTGAAAAAGAAAAACA
human	AATACCCCAAAAGCCATAGG
human	AATATTGAGTTCAGGACCTA
human	AATCACGGCGAGAGTAGTAA
human	AATCCTCAAGATATAAAAGA
human	AATCTACAAGAAGGCACAAA
human	AATCTACAGTGACAGAAAGC
human	AATGAAATATATTTAATTTG
human	AATGATGGCAGAAAATATAT
human	AATGCCTCACCCCAGTCCTG
human	AATGCTGAAATACAAAAAAT
human	AATGGCCGCAGACTCCACGA
human	AATGGCCTGAAATTTGATAA
human	AATGTGGTAAGTCTTGCCGT
human	AATTACAGGAAAAGAAAATG
human	AATTTATGCAAAACTGCAAG
human	AATTTCCTTTCATCCTCTGC
human	AATTTTCATAGTAAGATGGA
human	ACAAAAAAACACAATTAGCC
human	ACAAGCCTTCTGGCAGCAAA
human	ACAATACCAGATACCTATGA
human	ACAATAGAACTCATAAAACT
human	ACAATCTCCCTATGTTGCCC
human	ACACAATAAATTTGGACCAG
human	ACACAGTTCCTTATTGGTGA
human	ACACCTATGAAAAAGCAAGG
human	ACACCTGTCTATTAAAGCCA
human	ACACTATGATCACATTTTAT
human	ACACTGTGGAAAGGAAGGCG
human	ACACTTAAGCCACCTACGGA
human	ACAGACTGTGACAGAGAAGG
human	ACAGGGAGTGAGCCTGCGGT
human	ACAGGTGCAGCTTCAAGCTT
human	ACAGTGGATGCCCTTTGGTG
human	ACATAGATGCTTCAGGTTAA
human	ACATCAAGGTAGAACCTCTA
human	ACATCAATAGGCTTCCAAAC
human	ACATCTATAAAATGGGAATG
human	ACATGCTTGTAAGAACTCAG
human	ACATGGACGCACCTCCTCAG
human	ACATTGAAACACCCGAGGCG
human	ACCAAAAAATAAAAAATAAT
human	ACCACAGACTGTGACAGAGA
human	ACCACCTTCTGTCAGGTGAG
human	ACCAGTGCGGGACGCAGCTG
human	ACCATTCCTGAGCCCAGGTA
human	ACCCAGCTACTCGGGGGCTG
human	ACCCCTTAAAAACAAAACGG
human	ACCCTACCTTGACCTCTGAG
human	ACCTGCAGGTAAGACTGGGC
human	ACCTGGGAGGTGGGGGTTGC
human	ACCTGTAGGTAGCACGAAAA
human	ACCTTCTGCATCAGCCACAG
human	ACGACCCGTTTCGGTGCGGT
human	ACGAGGCCTTTGCTTACCTG
human	ACGGTCAGAACGACTCCCGC
human	ACGTTTTTCAGGTGTTCTGT
human	ACTAATAGTGACAAACGAGC
human	ACTACAATGACGGCATTGAT
human	ACTAGCTACTTAGAGGGCTA
human	ACTCTAACAGAGAGGATGGG
human	ACTCTAGAAGAAAGAAAAAA
human	ACTGCCCAGCCTGGAAAGCT
human	ACTGCTCAGAAAAACTAAAA
human	ACTGGAAAGATAACGCAGAG
human	ACTGGAAGCAAAGATTCTGG
human	ACTTATATAAGTAATGTTTC
human	ACTTATTGGTAACAGCACTT
human	ACTTCTATGTGTGGTGCTAA
human	ACTTTATTACTGACTTAAAC
human	ACTTTTCACAATAAATCTTA
human	AGAAACACTAATCATATACC
human	AGAAACCTTATTCCTGTAAT
human	AGAAAGCACAGTGTGGGTGG
human	AGAAGAAAGCAGGTCAGAAA
human	AGAAGACTCACTTCTGCTTA
human	AGAAGAGAGCACATTAGGTG
human	AGAAGATCTAGAGTGAGAAA
human	AGAAGGAGTGGGCACTCAGG
human	AGACAGGAGTGAGACCCTGC
human	AGACATTTCGAAGATGACTG
human	AGAGAAAACCTAAATAAACA
human	AGAGAAACAGACGCTCACCC
human	AGAGACCCTGTTTACAAACA
human	AGAGCAGCAACACTTCCCTG
human	AGAGCCCAGGAGGGATGTGG
human	AGATAACAGTTTAATAAAAT
human	AGATCCCATGGGAGTAGAAG
human	AGATTCCCCTGCCTTAGCCA
human	AGCAAAGTTCATGTGAATGT
human	AGCACAGTAATTACAAGAGT
human	AGCATTTTTTGAACTTTTTG
human	AGCCAATTCTAAAATTTATA
human	AGCTACCTGCAGGTAAGACT
human	AGCTACTTGGGAGAACGAGG
human	AGCTCGCACGAGGCTCTCGG
human	AGCTGCACTGGGCAATGAGG
human	AGCTGCTTTTATCAAATTTC
human	AGCTTGGCCTCTGTCCCTGA
human	AGGACAGGAACCCTGAGGCA
human	AGGAGCTATACAGAGCTTGC
human	AGGAGGAATAGAGCCCAGGA
human	AGGATGCTGGGGCAGAAAGA
human	AGGATTATAAGTGCACCAAT
human	AGGATTCTAGAAAAAAGAGC
human	AGGCACAAAAGCATCACCAA
human	AGGCAGAGGAGGGAGCTAGG
human	AGGCCACTTACATCGAGCCC
human	AGGCTTCTCTTGATACATCA
human	AGGGACAGTTGTCTGGGTGG
human	AGGGAGGACTGCTTGAGACC
human	AGGGAGTCTCACTTACTACT
human	AGGGCACTTTAATACAATGT
human	AGGGCAGCCTGAGGAGGAGG
human	AGGTAAATCTGCTAGAATGG
human	AGGTAAGTGGCCTCAGGACC
human	AGGTAGGAAAACTGATATGC
human	AGGTCCCCACCTCCAAGGGA
human	AGGTCCCTGCAACAGGTAGG
human	AGTACACAGTCACCTTTCAC
human	AGTAGAATTGCTGGGTTGTA
human	AGTATGAAAAAGGTTTTAAT
human	AGTATGTAACTTCTAGAAGA
human	AGTCAGGTCCCCACCTCCAA
human	AGTCCTAAAAGAAAAGCAAA
human	AGTCGAGGTAAGGGTGATGT
human	AGTCTAGAGGCAGCCAGTCT
human	AGTGACAGAAAGCAGGTCAG
human	AGTGCAGACATACCTATTAG
human	AGTGGATGGGACAAGAGCAG
human	AGTGGTGCCAATGGCTTGGG
human	AGTTACTGATGAGTTCCATC
human	AGTTTCATGGCCGAACGCGG
human	ATAAAATGTGATCATAGTGT
human	ATAAATACCCCAAAAGCCAT
human	ATAAATTAAGATGGAAGCCC
human	ATAAGACCGTGGTAGAGGAG
human	ATAATGAAAACAAAACTGCT
human	ATACAATTCTAGGGATACAG
human	ATACACCAATTACAGGAATA
human	ATACAGCAGTGGGCACCAGC
human	ATACATTTCTATGTTTATTT
human	ATACGTATCCGGATCCAGTG
human	ATACTTTTAGCTTCAATGCT
human	ATAGAAATCTGCATTGTCTA
human	ATAGACACCAGATGTTTCCA
human	ATAGCAGACTCCTTGAAAGC
human	ATAGCAGCACAAAACAGAGT
human	ATAGTAAAGTGAGCCAAGCG
human	ATATCTAGAAGTAGAATTGC
human	ATATTTAATTTGCAGATCAT
human	ATATTTGCTGTGAACATTGC
human	ATCACAGAATTCATACAGGT
human	ATCCAGGTACACATTGACCA
human	ATCCTAAAAAGAACCCACCA
human	ATCTCACATTGAAACACCCG
human	ATCTGGGTAGAACAAGACAG
human	ATCTGTAAGACATTGGGAGT
human	ATCTGTTCTGTTCCACTAAT
human	ATCTTTCTAGGTTTCCTCAG
human	ATGATATGGGCGGAATTCAG
human	ATGATCTTCATGTAATATCT
human	ATGCAGTAGTTACTTTTTGA
human	ATGCCCAGCTCCTGTCAAGG
human	ATGCTACATTAAAACCACAC
human	ATGCTCTTCCACCCAGAGAC
human	ATGGCTCAATGTAATCATAA
human	ATGGTGGTTTCATTTCAAGA
human	ATTCAATAAATATTCAGTGT
human	ATTCATTCCCTTCTTCTTTA
human	ATTCCTAAGGAAGCACCTGT
human	ATTCTCATGTCTTCTGCCAG
human	ATTGAAAATACAAAATTAGC
human	ATTGAGTTCAGGACCTAAGG
human	ATTGATATGAAAGTTATTCA
human	ATTGCACTCAGCCTAGGCAA
human	ATTGCACTGATTACATGGGT
human	ATTGGCCTCAGGTCCTGGGT
human	ATTGGTAACAGCACTTAGGA
human	ATTGTCTTTCAATGTATTTT
human	ATTTAGAAGGCTGAGGTGAG
human	ATTTATAATAAATACATATT
human	ATTTGTTTCAGAATGTAAAA
human	ATTTTATTCCTTCACAAATA
human	ATTTTGTTTATTGTTCCAGA
human	ATTTTTCTTATCTACTGTAG
human	CAAAAAAAAAAAAAAGGGAA
human	CAAAATGTTATTGTTTATTG
human	CAAAGAATTCTGTGAATTTG
human	CAAAGATCCCTAAAGAAGAA
human	CAACTTGAGCTGGGTTCACC
human	CAAGAGGTCCCCATACCTGA
human	CAAGATGTCATGAGTAACCC
human	CAAGCCCCACCTTCAGAAGG
human	CAAGTCTGCATCCCATACGC
human	CAAGTGTCCTGAGGATGCAG
human	CAATAATCAACAGCATTCAT
human	CAATAGGATCTCAATAAGGT
human	CAATTAAGAAAACACTTACT
human	CACAATCTCCCTATGTTGCC
human	CACACAATAAATTTGGACCA
human	CACACAGAAAATGAGCCACA
human	CACACCTCTTCTACTCCCAT
human	CACACGCACCAACAAAATGG
human	CACACTTGGCCCCCAGGCGC
human	CACAGAAAAGGCACGAATGG
human	CACAGCACCCCATAAGACAG
human	CACCGCCCGGGAGCTGTCCG
human	CACCTGATGAGAAATCATTT
human	CACCTGGATCCCAGCACTTT
human	CACCTGTCTGAAGAGAGGCA
human	CACCTGTTTGTTGGTCTTCC
human	CACGGAATAAACTCTGAGAC
human	CACGGATGACCCCTAAATCA
human	CACGGGAAGTCTGCAAAGGA
human	CACTGACTGTGCCTCAGACC
human	CACTGGTTTGATCTGAAAGG
human	CACTTTCAGCTTCAGAGCAG
human	CACTTTTCACAATAAATCTT
human	CAGACCTTATTAAACATCGA
human	CAGAGTTTGAAAGGCATCCA
human	CAGATCTTACTTCATTGTCC
human	CAGCACAAAACAGAGTAAGA
human	CAGCAGATGGCCCAGGGGCC
human	CAGCGTGCCAGGCAGACTGG
human	CAGCTACCTGCAGGTAAGAC
human	CAGCTTGTCTAGAAAGACCC
human	CAGCTTTCCAGGCTGGGCAG
human	CAGGAAAAGAAAATGAGGTA
human	CAGGAGCACTGCCACGAGAG
human	CAGGCAAGTGAGCAATGTGT
human	CAGGCACAAAAGCATCACCA
human	CAGGTCCCCACCTCCAAGGG
human	CAGGTGGGAAAGGGGCTGAG
human	CAGTAATTACAAGAGTAGGT
human	CAGTGCGGGACGCAGCTGCG
human	CAGTGTGCCTTGCACCTTGT
human	CAGTGTGGGTGGGGGACTAG
human	CATATAAAATGGTGAAGGAG
human	CATATAAATGTGATGTGTGT
human	CATATCCTAATATTTGCTTC
human	CATATTTGGTCTTCATCCCC
human	CATCTTGACAAGTGGCGGAG
human	CATGATCTTCATGTAATATC
human	CATGCCTGGAATTGGGTGGG
human	CATGTCAGCAAATTGGTGTG
human	CATGTGTGTAGAGGTGGAGT
human	CATTAAAACCACACTGGATC
human	CATTACCACAGGCACAGAGA
human	CATTGCCAGCTGGAAGGGCC
human	CATTTTTCTTATCTACTGTA
human	CCAAGACTAAAAAGAAGCAG
human	CCAAGGGTGGGCTTTAGGGA
human	CCAATATCCTGAAAATACGT
human	CCACATTCATCACATTCATA
human	CCACATTTCAGGGGCAGGAA
human	CCAGGCTGTTCAGAAACCTG
human	CCATCACTCATTAAGAACAG
human	CCATGTGAATCCTCACCAAA
human	CCATTCCTGAGCCCAGGTAG
human	CCATTCTCCCCTCAGATTAG
human	CCCAATTCCAGGCATGGAAA
human	CCCACATTCATCACATTCAT
human	CCCCTACCTGGGCTCAGGAA
human	CCCGGCCCAGTCTTACCTGC
human	CCCTGCAACCCCCACCTCCC
human	CCGATTTAGAACACACGTCA
human	CCGCCACTTGTCAAGATGAC
human	CCGCTCCACCCTGCTCGCCT
human	CCTAGACAAGAAAACAGACA
human	CCTATGAAAAAGCAAGGCGG
human	CCTCAACCTTGCCTGCACGG
human	CCTCAGCCTTCTAAATAGCT
human	CCTCCCAGTTTCATGGACAC
human	CCTGACCAGGCCCTTCCAGC
human	CCTGCCTCTCACCTGACAGA
human	CCTGGAAAGAACAAGATTGG
human	CCTGGATCCCAGCACTTTCG
human	CCTGGCACACGCACCTGACC
human	CCTTATCTGTAAAATGGGGA
human	CGAAGAAAGATTCCTCTACA
human	CGACTCCCGCAGGTAAGCAA
human	CGAGGCTCTCGGCGGGTAAG
human	CGAGGGGGCCACTCACAGGT
human	CGATGGATGATGGAAACATA
human	CGATTTAGAACACACGTCAT
human	CGCAAACCTGGAAAGATTTG
human	CGCGGACTTGAGTGCTCATT
human	CGGAACGACCCGTTTCGGTG
human	CGGCCATTTCACTCACCGCC
human	CGGGCTACACAAGTGTCCTG
human	CGTATGGGTGAGGCTAAAGG
human	CGTCCCGCACTGGTCTCTGT
human	CGTGTGTCAAATGTACAATG
human	CGTGTTTGGCAAGTGCACTG
human	CGTTTTTCAGGTGTTCTGTA
human	CTAAAAAGAACCCACCAAGG
human	CTAAATTGAAGTTCCCCCGG
human	CTAACGCTGGTAATAAAGGT
human	CTACAATGACGGCATTGATA
human	CTACCTACAGGTGCTTCCTT
human	CTACCTGCTGCTGTGGAGCG
human	CTACCTTCTGCATCAGCCAC
human	CTACGAGTCTCACCTGGGAA
human	CTACTCTCGCCGTGATTTAG
human	CTACTTGACTTACCTCCTTC
human	CTAGAACAGGAGCCTCGCCT
human	CTAGAAGGAAATTTGGAAGA
human	CTCAAAAAATTAGCTGGGCA
human	CTCAAGCAATATGCCTACCT
human	CTCACACCCAGCGCGCAGGA
human	CTCACTCCCTGTCTAAAGGA
human	CTCAGGCTCTGAGGCCAGCA
human	CTCCTGTCTTCAGGAAGAAA
human	CTCTATGTAGAAAGGCACAG
human	CTGACCTACAGAGACCAGTG
human	CTGACGGTTCTCGGGGTGCT
human	CTGAGGTAGGTGGATTACCT
human	CTGATTTCCTACGTTTAGGT
human	CTGCATGGACGGTAGATGGA
human	CTGCTGGGCTCTCCAGGCAA
human	CTGGATCCCAGCACTTTCGG
human	CTGGGAAAGAAAAAAATCTT
human	CTGGGGGGCGGGGAGGGGTG
human	CTGTAAAATGGGGATAGAAA
human	CTGTAATCCCAGTTACCCGG
human	CTTATAATCCTTTAGCTAGA
human	CTTCGGAGAGAGAAATGCTG
human	CTTCGTGTTGTACCCAGGAG
human	CTTCTAGAGTAATAACAGGA
human	CTTCTCCAATGGGCTCCTGA
human	CTTGTGCCATGTGCTGGGTC
human	CTTTATTACTGACTTAAACA
human	CTTTCCTATGAGCTGGCAGG
human	CTTTCTTGAGGACAAGGGTG
human	CTTTGCACCCAAGTATGGCA
human	GAAAAAAAAAAAAAGTCACC
human	GAAAAAAGACGAGATTCCAT
human	GAAAAAGGCCACCCTGGGTA
human	GAAAAGCCACTCTCTGCGTG
human	GAAAATTGCCTTTGGCTTTC
human	GAAACACTAATCATATACCT
human	GAAACACTGCTGCTGGGGGG
human	GAAACAGCAGAGTGTCTGGA
human	GAAACAGGGAGGGTAAGATG
human	GAAACCTAGACCCTATCCAC
human	GAAACCTGTGGAAGGGAGCG
human	GAAACTGAGGCTCAGAGAAT
human	GAAAGAGATTGTTACATCCT
human	GAAAGCAAATCCTCAGCCAC
human	GAAAGGCTGTGGGGGGCGGG
human	GAAAGGGAGGTCCCTGCAAC
human	GAAAGGTGACTGTGTACTTG
human	GAAATAAGGCTCTTTTGGCC
human	GAAATACAAAAAATAGGTCA
human	GAAATACATCATTATTATTC
human	GAAATGTGCTATTCCTAGAA
human	GAACAACTAGAAAACAGGAC
human	GAACAGAGATACTTGTACCT
human	GAACCAGGAGGTCTTCCCCT
human	GAACCCCACCTTTCTGGGGA
human	GAACCTCGAAAATTTGAGAC
human	GAACCTGTGGAAGAACATTG
human	GAACCTGTTCTGGTTGGGAG
human	GAACGCAGGAGCACGAGGCC
human	GAACTCATAAAACTTAGAAA
human	GAACTGGTGAGGGTGTGTGG
human	GAAGAAGACATATGTATTCT
human	GAAGAAGTAGGCTCCTCCTG
human	GAAGACATGCCAGGCTAGGA
human	GAAGAGGAAGAGTAGCATCT
human	GAAGATCTAGAGTGAGAAAA
human	GAAGATTCCCAGCCAGACCC
human	GAAGCACGAAAGGGTGTTTG
human	GAAGCAGCTGCGGGGAAGGG
human	GAAGCTGGACGCCATGGGCC
human	GAAGGACGTAGATTTCCCTG
human	GAAGGGGACAGGTGAAATGA
human	GAAGGTCTAGCTTCCAAAGG
human	GAAGGTTTCTCTCCATCTCT
human	GAAGTAAACTCACATTGGAA
human	GAAGTTCTGAAGTCCTAGAC
human	GAATAACTTTCATATCAATA
human	GAATCTGGGTAGAACAAGAC
human	GAATGCCTTTAGCGGCACAT
human	GAATGCTGTTGATTATTGAT
human	GAATGGCCATGATGACCCTC
human	GAATTCCTGAATCATATGGT
human	GAATTTTGCCAGCCCACACG
human	GACAAACGAGCTGGGTAAGT
human	GACAAGCCTTCTGGCAGCAA
human	GACAAGCTGTTGATAAGGAC
human	GACAAGTTATCTCCCTTCTC
human	GACAAGTTCTACACATAGGA
human	GACACAATTGGTGTCAGTTG
human	GACACAGAAAAGGCACGAAT
human	GACACCAGCAGAGGCCTTTG
human	GACAGAGCTGATGCGGGATA
human	GACAGGAAGTTCTGAAGTCC
human	GACAGGAGATAAAAACGCTC
human	GACAGGATATGTCTCTCCCT
human	GACAGTTTGTCTCATTGCCT
human	GACATGTTGCACTCTTATTT
human	GACCACCTACTGTCCTAAGG
human	GACCAGTCTACCTGCTGCTG
human	GACCATGGTCAATGTGTACC
human	GACCCAGCTACTCGGGGGCT
human	GACCCAGGGTTCTGAAGGGC
human	GACCCCAACATATCCCTGTG
human	GACCCCGTCCCTGCCCCATA
human	GACCCCGTGTCTGCCCAGGT
human	GACCCGAATGGGCACTTACC
human	GACCTGAAATGCCCACCCTA
human	GACCTGGTTGCAGAGGGGCT
human	GACGAAAGAACACTGTGGAA
human	GACGAACTGAGCCACGAGCG
human	GACGGCTGAACAGGCTTCAC
human	GACGGGCGTGTGTGTGTGGA
human	GACGGGCTGGTAAATTGGTT
human	GACGGGGCGGCGGCAGAGGT
human	GACGTTGCCTCCCACTCCCT
human	GACTAGCTAGACATTGTTAA
human	GACTATCTAAAAGACAAGAA
human	GACTCACTTCTGCTTACGGC
human	GACTCCTACCTGTGCCGACT
human	GACTGCAACCAACAGAGAGG
human	GACTGGATCTTGCTCCAGGC
human	GACTTCATGATGATCTCTGC
human	GACTTCCCGTGCTAACCTCG
human	GAGAAAAGCAGAAAAGGCAC
human	GAGAAAAGCCAAGTCTGAAA
human	GAGAAACAGACGCTCACCCT
human	GAGAAATCAGGAAGAGACCA
human	GAGAACCTTATGTGTCTGGG
human	GAGAACTGAAGAGTGAGGTG
human	GAGAAGAAATCAAATGTTTC
human	GAGAAGAACAGAAAAGCTTA
human	GAGAAGGTGGGACCACCGGT
human	GAGAATAGTTTGAGCCAGGG
human	GAGAGACAGTGAAACAGGGA
human	GAGAGAGAAATGCTGGGGTG
human	GAGAGAGAGAGAGAGAGTCT
human	GAGAGAGGAAAGGCTGTGGG
human	GAGAGCACGGATGGGCACCC
human	GAGAGGAAGCCAGGCCAGGG
human	GAGAGGCTGAGGTGAGAGAA
human	GAGATGGAGAGAAACCTTCC
human	GAGATGTCCTAATAGGAAGC
human	GAGATTACTCCCAAAGTAGT
human	GAGCAAGTGGAGGCAGGGAG
human	GAGCAGCAACACTTCCCTGT
human	GAGCCACGAGCGTGGCTTTG
human	GAGCCAGCCCAGCTCCCTGG
human	GAGCCATGGGCCAGCTCCTG
human	GAGCCTGGGAAGGAACCAGA
human	GAGCGCTACGAGTCTCACCT
human	GAGCTATAACGTTCTCTGAT
human	GAGCTGCAGGAGTGAGGCCA
human	GAGCTGGAAGAACGAGCTGT
human	GAGCTGGGCTGGCTCTCCTA
human	GAGCTGTCTCCAGCCTGCAT
human	GAGCTTGGTGCCTCACCGAG
human	GAGGAAAGCAGGGGGATGGA
human	GAGGAAAGGCTGTGGGGGGC
human	GAGGAAGCTGAGGCCCTGCG
human	GAGGACAGGCACAGGTGCCG
human	GAGGAGAGGGGCCCAGGGCA
human	GAGGCACCAAATAAAGGCTG
human	GAGGCAGTGTTTGCAGAGCT
human	GAGGCCGAGCTGCAGGAGTG
human	GAGGCCTAGGTGCTTGAACC
human	GAGGCTGGATGTTGGGGAGG
human	GAGGCTTCCTCACTCCCCGC
human	GAGGGAGGAGAACTAACATT
human	GAGGGAGGTAGACACGGGGA
human	GAGGGATAAGACCGTGGTAG
human	GAGGGCCGTCCGAACGCTGC
human	GAGGGCCTGGATGTCTTGGC
human	GAGGGCGCACACTGCCTCCT
human	GAGGGCTTTCCTGCAGACAG
human	GAGGGGGCATCAAGGGGCAC
human	GAGGGGTGCCAGGCAGTGGA
human	GAGGTATCAGACAGATAGAA
human	GAGGTGCGCGGCGCAGCGCG
human	GAGGTGGCAGGCGGGTCTCG
human	GAGGTGGGAAGGAGGGTGCC
human	GAGGTGGGCTGGGTGCAGGG
human	GAGGTGGGGCGTGCGTGCTT
human	GAGGTTTGTCTGCTTGCCCA
human	GAGGTTTTGTAGTACATTAA
human	GAGTAAGGGCAGGGAGTAGG
human	GAGTAATAACAGGATGGAGA
human	GAGTCAAGGTGAGACTCCTG
human	GAGTCCTAAAAGAAAAGCAA
human	GAGTCGAAATCCCCACCCTA
human	GAGTCTACCTGCATGGACGG
human	GAGTCTCACCATGTTGAGGA
human	GAGTCTCTTTGAACCTGTTC
human	GAGTCTGCTATCTGCAAAGA
human	GAGTCTTCTTCCTATGTGAA
human	GAGTGAAGGAGCAGGAGCAA
human	GAGTGGAACCCCCAGAGGCA
human	GAGTGGAATTAATAATCTAC
human	GAGTGGATGGGACAAGAGCA
human	GAGTGGCCCCGGAGGCTTCC
human	GAGTTTCATGACAAAAATGA
human	GATAAAGAGAGAATGCGAGG
human	GATAACAGTTTAATAAAATT
human	GATAAGGACAGGAAGAGATG
human	GATACATTTCTATGTTTATT
human	GATACCGTTCAGGGCTCGGA
human	GATATGAGACACACACACAC
human	GATATTGGCTTTCAGATTCC
human	GATCAGAACGTCTTTAAAAG
human	GATCCTATTTGGACATCCAC
human	GATCCTCCCTGGACCCGAAT
human	GATCGCACCCACACGGACAA
human	GATCTGGGCTGCGGTGGCCA
human	GATCTGTGGGGGAGGCAGAG
human	GATCTTACTCAGATGCACCC
human	GATCTTCCAGAGAAGGGCAG
human	GATCTTGTTTGCTTCCCTTT
human	GATCTTTTTGTTAGGAAGAC
human	GATGAATCAGAGCTGTGCAC
human	GATGACAAGATAAATGCTGC
human	GATGAGGACACATCGGCTGG
human	GATGATATGGCCCGGAGCCT
human	GATGCTCCAAGACTAAAAAG
human	GATGCTCCACCTTCTCTCCT
human	GATGCTTCAGGTTAAGGGCT
human	GATGGAACTCATCAGTAACT
human	GATGGCCCCCGTCTCTCAGG
human	GATGTAGACAGGTGCCCAGC
human	GATGTCCAAATAGGATCTAG
human	GATGTCCCCCTTAGGACAGT
human	GATGTCGTGGCCTGCAGGGC
human	GATGTGGAAATGAGACCCTA
human	GATGTGTGTGGGAAAGCCTT
human	GATGTTTCCAGGGCAGGACC
human	GATTAACCATCAAAACCCAT
human	GATTCAAGAGGCCGACTAAA
human	GATTCAGGAATTCCACTCCT
human	GATTCCTACAGGGAGATGCG
human	GATTTCCCTGAAGCACGAAA
human	GATTTGAGTGGAACCCCCAG
human	GCAAAGATCCCTAAAGAAGA
human	GCAAATGCAGACGAGTCACT
human	GCAAGACACTGCCGGGAAGA
human	GCAAGAGGTCCCCATACCTG
human	GCAAGGGTTCTTACCTGGAT
human	GCAAGTACCATAATTCACTT
human	GCAAGTGAAGGTAGTGACCC
human	GCAAGTTAGTGAGCCTGTCT
human	GCAAGTTCTTGCAATGTTCA
human	GCAATAGGATCTCAATAAGG
human	GCAATATACTTCTGTATCCC
human	GCACAAAATTGTAATACCCA
human	GCACAGGACTAGAAGGGGCA
human	GCACATGGACGCACCTCCTC
human	GCACCACCTTCCACTCCTAG
human	GCACCACGACCTCCCTCCTG
human	GCACCAGCACTGGAACAACC
human	GCACCCAGGGCGGCCGCAGA
human	GCACCCCAGTCGGCACAGGT
human	GCACCTCCTCAGGGGCACAG
human	GCACCTGGCCTTCCCAGACA
human	GCACGCAGGCAGGCAGCCTG
human	GCACGGGAAGTCTGCAAAGG
human	GCACTGCTATATTCCTGGTG
human	GCACTTACCAGGCTTCTGTG
human	GCACTTCTGCCCAGGCAGCA
human	GCAGAAGCCTAGAGAAGGAA
human	GCAGAGAGCCGAGCCAGCTG
human	GCAGAGGCAGAGGAGGGAGC
human	GCAGAGGTGGCCTTGTCTCA
human	GCAGAGTTTGAAAGGCATCC
human	GCAGATGCCCACCTTGCTTC
human	GCAGCAAAGGGTAAGGGGCC
human	GCAGCGCGCGGCGTCAGTCT
human	GCAGCTGCGGGGAAGGGGGG
human	GCAGCTGGTTAAAAGGTGCT
human	GCAGGCAGAGAGACTCGTAA
human	GCAGGCAGGCAGGAGCCCAT
human	GCAGGCGGGGCGACCTGGGC
human	GCAGGGCTGAGCAGATAACT
human	GCAGGGGAGCGTGTAGGACC
human	GCAGGGGCAGCGTTGAGCTT
human	GCAGGTAGGTGACTTGAACC
human	GCAGTCATTTCTACATTAGA
human	GCAGTGAGAACTGAAGAGTG
human	GCAGTGCTGTCATTACCAGA
human	GCATCAAAGAATACACACTG
human	GCATCCCATACGCCGGCACC
human	GCATCTCAGGTGGGTTAAGG
human	GCATCTGCAGGGCGTGAGGT
human	GCATGCAGGTGAGAGGATGC
human	GCATGGATCTGGGTACAGAG
human	GCATGGGCTGGGGGAAGGAG
human	GCATGTCAGCAAATTGGTGT
human	GCATGTCCTTCTCCCCAGGA
human	GCATTGTGTATGCTTTGTCG
human	GCCAAGGGTGGGCTTTAGGG
human	GCCAATATCCTGAAAATACG
human	GCCACAAGGACTCTACCGTC
human	GCCACAGAGCAAGCTGACCC
human	GCCACATCTGAGCCATGGGC
human	GCCACTCTCAGACCACCTGA
human	GCCAGACCCAGGTTCTTCCT
human	GCCAGCACACACCACTCCAG
human	GCCAGCAGCATGCATCCAGC
human	GCCAGCCAGGTCTCAGTGGC
human	GCCAGCGTGGAGCACGAGGT
human	GCCAGGCTAGGAAGGCAGAG
human	GCCAGGGCTGCCTCCTGAGG
human	GCCAGGGGAGCGCCCACCTC
human	GCCATGCACTAGAACAAAAG
human	GCCATGTAGTCGCGTGGAAA
human	GCCATGTCTGGTGGAGAGAA
human	GCCATTCGGTGAGCAGGTGG
human	GCCCACCTCGTGCTCCACGC
human	GCCCAGCTCCCTGGGGGTTG
human	GCCCAGGCAGCAGGGTGGGT
human	GCCCATCTCTCCTGCCCTGC
human	GCCCCAGGGTGAGTAAGGGC
human	GCCCCAGGTGAGAAGCTAAA
human	GCCCCATGTGGTGGAGGGGT
human	GCCCCCAGTTGGGGGGGGCG
human	GCCCCCTCCCCACAGTGCTC
human	GCCCCGCCCCCCCCAACTGG
human	GCCCCGTGTCTGGGAAGGCC
human	GCCCCTACCTGAGCTCTGCC
human	GCCCCTCTCCCAACCAGAAC
human	GCCCCTGGAGTGGTGTGTGC
human	GCCCCTTTCCCCTTCCATAG
human	GCCCGAGTAGTCCTTGAGCT
human	GCCCGGCCTCTAGGAGTGGA
human	GCCCGGTGAGCTCACATCTG
human	GCCCTCACCCCCTCCTGATG
human	GCCCTCGATCTTCCAGAGAA
human	GCCCTTCAGCACCTGGAGGC
human	GCCCTTCATATAAAATGGTG
human	GCCCTTCGGTGGATACCATC
human	GCCCTTCTCTGGAAGATCGA
human	GCCGAAAGCTGGAAGAGACA
human	GCCGCCAGGCACTCACGTAG
human	GCCGCTACGTGAGTGCCTGG
human	GCCGCTGCGACTACGAAGTA
human	GCCGGCCTGCAGCGTTCGGA
human	GCCGGTCCCTCTGGGGAGAT
human	GCCGTCCGAACGCTGCAGGC
human	GCCGTGTCCCATCTCCCCAG
human	GCCTAGGTGCTTGAACCTGG
human	GCCTCAACTGTGACTGCCCA
human	GCCTCACCGAGAGGAAGGCC
human	GCCTCAGAGGACCTAGGAGT
human	GCCTCAGGACCTGGTTGCAG
human	GCCTCAGGTCCTGGGTCGGA
human	GCCTCCCAGGAGGGAGACGC
human	GCCTCCCAGGTGCTGGTGAG
human	GCCTCCCCCGTCATTCGGTA
human	GCCTCTCTGCCTTCCTAGCC
human	GCCTCTGCCTATTTCCCAAG
human	GCCTCTTCCTCCAGCTAATC
human	GCCTGAGAACCTTATGTGTC
human	GCCTGATTAGCTGGAGGAAG
human	GCCTGCAGGGCAGGAGAGAT
human	GCCTGCCTGCGTGCAGAGGC
human	GCCTGTGCCCAACAGGGTGA
human	GCCTTATTTCATACTGACCT
human	GCCTTCCTCTAAATCTCTAA
human	GCCTTTAGCGGCACATCAGG
human	GCGAAGAAAGATTCCTCTAC
human	GCGACAGAGTAGACTCAAGA
human	GCGAGAAGGGCCAGGTGAGG
human	GCGAGCGGTGCTCTAGGGGT
human	GCGCCAGTTACCTAAGATGG
human	GCGCCTGGCTCAGCACTTGC
human	GCGCTGCATGGCCAGCCAGG
human	GCGCTGGGCAAGGCCAGTAG
human	GCGGAGACACAGCGTGGTGA
human	GCGGCACTGTGCTGTCCCCA
human	GCGGCCGCCCTGGGTGCTGG
human	GCGGCCTGAGCACAGAGCAC
human	GCGGCGGGAGGAGGTGAGGC
human	GCGGCTACGGCCTAGGTGAG
human	GCGGGAAGCGCTAGTGCCCC
human	GCGGGCAGGAGTTTGGGCTT
human	GCGGGCCCGTGGGGCACCCG
human	GCGGGGAGGGGTGAGGTCAG
human	GCGGGGCTCAGGCTTGGAAC
human	GCGGGTCTCGGGGGTGAGTG
human	GCGTGCCGCTTCGGTCCTGA
human	GCGTGGCTGCAGCCATGGCT
human	GCGTTGAAAGTAGTATAGTC
human	GCTAACGCTGGTAATAAAGG
human	GCTAATTGTGTTTTTTTGTA
human	GCTACCCTGTCCCACACGTT
human	GCTACGAGTCTCACCTGGGA
human	GCTACTGTCTATTACCTACC
human	GCTACTTAGAGGGCTAAGGT
human	GCTACTTGGGAGAACGAGGT
human	GCTATACAGAGCTTGCTGGA
human	GCTATATTCCTGGTGGGGAG
human	GCTCAAATTACTTGGTAAGA
human	GCTCACACCCATCTGGAAAC
human	GCTCACCAACGCCGAGCTCA
human	GCTCACCGGGCTTCAGGTGT
human	GCTCACGAACCCCACCTTTC
human	GCTCAGCCCTGCGGGGAGTG
human	GCTCAGGCTTGGAACTGGTG
human	GCTCATAGGAAAGGGGGGAA
human	GCTCCAAGACTAAAAAGAAG
human	GCTCCACCGAGAGGCCCAGG
human	GCTCCATCCAAAGTGAATTA
human	GCTCCCACAAAGGCCTCTGC
human	GCTCCCCCTCAACTCTGCTG
human	GCTCCCGTTTTGTTTTTAAG
human	GCTCCGTCTGGTTCCTTCCC
human	GCTCCTGAGGGCAAAGTTGG
human	GCTCCTGCCTGCCTGCCAGG
human	GCTCCTGCCTGTCCTCGAGC
human	GCTCCTGCGTTCCTGGAGCT
human	GCTCCTGTGCATTCCTGCTC
human	GCTCGCACGAGGCTCTCGGC
human	GCTCGGAGGGAAGACTGGCC
human	GCTCGTTCTTCCAGCTCTAC
human	GCTCTCCCGCGATCTGCACC
human	GCTCTGAAGCTGAAAGTGGA
human	GCTCTGTCTGCATTTACTAC
human	GCTCTTCCACCCAGAGACAG
human	GCTGAGGAGAGAAATGAATA
human	GCTGAGGCTGGGAGTCAAGT
human	GCTGAGTGGAACCTAAAGGC
human	GCTGATGGAATAGCACAGGG
human	GCTGCAGATCTGGGCTGCGG
human	GCTGCATCTTCCTCACTTTA
human	GCTGCATGGCCAGCCAGGTG
human	GCTGCCCTCTAGTGACAACC
human	GCTGCCGGAGTGGGCAGGGC
human	GCTGCCTTTCTGGGGAGCTG
human	GCTGCTGAGACCTCAGGACC
human	GCTGGAAGAGACAGGGAGAG
human	GCTGGACGTGGAGCAAGTGG
human	GCTGGAGGCGTCTGGGGAGT
human	GCTGGCAGAGCTGAGGCTGG
human	GCTGGCCCATGGCTCAGATG
human	GCTGGCTCTAGGTCAGTAGG
human	GCTGGGACCACTCATGTAGA
human	GCTGGGCTGAGGAGAGAAGG
human	GCTGGGGACAGCACACGGAG
human	GCTGGGGGTCGCAGAGCACA
human	GCTGGGGTCAGCTTGCTCTG
human	GCTGGGTGACTGGCTGTGCG
human	GCTGGTGCGCTTACCCAGTC
human	GCTGTAAAGTGAGGAAGATG
human	GCTGTACACCTGCAGGACCC
human	GCTGTCCGTGGTGCTGGATG
human	GCTGTGAACAACTAGAAAAC
human	GCTGTGGGAACGGAAGCGGA
human	GCTGTGTGATTTATTAACGT
human	GCTGTTCAGAAACCTGTGGA
human	GCTTCCCCCGGTGCAGATCG
human	GCTTCCCGCCTTCTGAAGGT
human	GCTTCCTATTAGGACATCTC
human	GCTTCCTTCTCAGCAGTGTG
human	GCTTCGCAGATGGGCCGTGG
human	GCTTCGGAGAGAGAAATGCT
human	GCTTCTCACCTGGGGCGGGT
human	GCTTCTGACACTTTTACCTA
human	GCTTCTGGGGAGGAAAGCAG
human	GCTTGAAACATTACTTATAT
human	GCTTGAGCCCAGGAGTTCAG
human	GCTTGCCATATGTTGAGGTG
human	GCTTGCTGCCCTGCAGCCCA
human	GCTTTCCAGCCGCAGGACTG
human	GCTTTCCTGCAGACAGGGGG
human	GCTTTCCTTACCGAATGACG
human	GGAAAAGCTCTAGTCTTATT
human	GGAAACAGCAGAGTGTCTGG
human	GGAAAGGCATTCACCTGGCA
human	GGAAAGGTTCCGTGCACTCG
human	GGAAATAAAGGAGTAGACAT
human	GGAAATTTCAAGGGTCTTAG
human	GGAACCTAAGAGGAGGGAGG
human	GGAACCTTCAGGCCACGGAT
human	GGAAGAACCTGGGTCTGGCT
human	GGAAGCAAACAAGATCATTA
human	GGAAGCAATCAGTATGGAAA
human	GGAAGCAGCTGCGGGGAAGG
human	GGAAGCCTTACCTGGCCCAC
human	GGAAGGACAAGTTCTACACA
human	GGAAGGTGAGGAGCTGGACG
human	GGAAGTTTGGGATTCCTACA
human	GGAATCCATCTCTGTGCCTG
human	GGAATTAATAATCTACAAGA
human	GGAATTCCTGAATCATATGG
human	GGAATTTCTAGGGGGCTGTG
human	GGACACAGAAAAGGCACGAA
human	GGACACATCGGCTGGCAGAA
human	GGACAGGCAGGAGCTCTAAG
human	GGACCACAATGTTCTTCCAC
human	GGACCACCTACTGTCCTAAG
human	GGACCCAAGAGAAGCCTGGG
human	GGACCCCCCGCCCGGCCTCT
human	GGACCGAAGCGGCACGCGTG
human	GGACCTAGAATTCAATAGGA
human	GGACCTGGTTGCAGAGGGGC
human	GGACGGGGCGGCGGCAGAGG
human	GGACTGGAGAGCACCAGCAC
human	GGAGAGACAGTGAAACAGGG
human	GGAGCCTTCTGGCCACTCCT
human	GGAGCGCCCACCTCAGGAGG
human	GGAGCGGCCATGTAGTCGCG
human	GGAGCTATAACGTTCTCTGA
human	GGAGCTGGACGTGGAGCAAG
human	GGAGCTGGGCATCCAAGAAG
human	GGAGGAGGGTCAGGAGGCCG
human	GGAGGCACCAAATAAAGGCT
human	GGAGGCATGCATGCAGAGAA
human	GGAGGCCAGGTGAGCCACGG
human	GGAGGGATGCTGTCAGGGGA
human	GGAGGGCTTTCCTGCAGACA
human	GGAGGGGGCATCAAGGGGCA
human	GGAGGGGTGCCAGGCAGTGG
human	GGAGGTCCCGTGTCTCCCAA
human	GGAGGTCTGAGGGCCGGACC
human	GGAGTCAAGGTGAGACTCCT
human	GGAGTGAGAAGATGCTGAGA
human	GGAGTGAGGCCAGGGCGGTG
human	GGAGTTTCATGACAAAAATG
human	GGATACCATCAGGTGAGGTA
human	GGATAGTCACAAATAAAAGC
human	GGATATGCCCATCACCCTGT
human	GGATATGTCTCTCCCTAGGG
human	GGATCTGTGGGGGAGGCAGA
human	GGATGCCTCCGACCTGTGAG
human	GGATTTCCCTGCTTCCTATT
human	GGCAAGTTAGTGAGCCTGTC
human	GGCACAGGACTAGAAGGGGC
human	GGCACCTTTAAGAGGTGATT
human	GGCACGCTGAGGGGCAAACA
human	GGCACTCACACCCAGCGCGC
human	GGCACTTCCCCTGCATCCTC
human	GGCAGAAGCCTAGAGAAGGA
human	GGCAGAGAGACTCGTAAAGG
human	GGCAGCTGGTTAAAAGGTGC
human	GGCAGGCAGGCAGGAGCCCA
human	GGCAGTCATTTCTACATTAG
human	GGCATAGTGGGCAGGGCTTT
human	GGCATCTGCAGGGCGTGAGG
human	GGCATTCACCTGGCAAGGGG
human	GGCATTGTGTATGCTTTGTC
human	GGCATTTTATCTTCTTATGC
human	GGCCACTTACATCGAGCCCA
human	GGCCAGCGTGGAGCACGAGG
human	GGCCAGGTCCCTGGGCGTCC
human	GGCCATGATGACCCTCGGGA
human	GGCCATGCAGCGCCAGCTGT
human	GGCCATGGCCGGTCCCTCTG
human	GGCCATGTCTGGTGGAGAGA
human	GGCCATTTCACTCACCGCCC
human	GGCCCACAGGAAGTGTGTTG
human	GGCCCAGCCAGGAACCTAAG
human	GGCCCCAGATGTGAGCTCAC
human	GGCCCCAGCCTCCCAGGTGC
human	GGCCCCAGGTGCGCTGGCAG
human	GGCCCCATGTGGTGGAGGGG
human	GGCCCGGGGAGTGGCCCCGG
human	GGCCCTCAAAGCCACGCTCG
human	GGCCCTGAGCAGGAATGCAC
human	GGCCCTGGCTGCATGGAGGG
human	GGCCGAAAGCTGGAAGAGAC
human	GGCCGACTAAAAGGGGAAAT
human	GGCCGCAGACTCCACGAGGG
human	GGCCGTGGGCCCTCGGGGAA
human	GGCCTAGGTGCTTGAACCTG
human	GGCCTCAGCTTCCTCCCCTA
human	GGCCTCAGGCTCAAATTACT
human	GGCCTGAAATTTGATAAAAG
human	GGCCTGAGATGAGGACACAT
human	GGCCTGAGCACAGAGCACGG
human	GGCCTGCCCTTCAGAACCCT
human	GGCCTGGACGCCCAGGGACC
human	GGCCTTCCCAGACACGGGGC
human	GGCCTTTCTTTAGATCTGTG
human	GGCGAGCGGTGCTCTAGGGG
human	GGCGGAATTCAGAGGACAAT
human	GGCGGCCTGAGCACAGAGCA
human	GGCGGGAGAGGAAGGTATGT
human	GGCGTGGCGGTGCCCACCGG
human	GGCTATTAGACACGGGAGGA
human	GGCTCAAACTGACGGTTCTC
human	GGCTCACACCCATCTGGAAA
human	GGCTCACCTTCCCAGCATGC
human	GGCTCACTGGGGGAAGGCAG
human	GGCTCGGGGAGCAGGAGCAG
human	GGCTCTCCCGCGATCTGCAC
human	GGCTGCAGCCACGCCTAGGC
human	GGCTGCCTGCCTGCGTGCAG
human	GGCTGGAAAGCGATATGGCC
human	GGCTGGCAAAATTCCTGAGA
human	GGCTGGGACCACTCATGTAG
human	GGCTGGGCAGGTGCTGGGGA
human	GGCTGTGCGTGGGCAGGTGA
human	GGCTGTGGGAACGGAAGCGG
human	GGCTTGGGAGGTAGGGAGAG
human	GGCTTTCCTGCTGCAGATCT
human	GGCTTTGCAGAACTGTGAAG
human	GGCTTTTAGGGGCTTGGTTT
human	GGGAAAAAAAAAACACTTAT
human	GGGAAAGAGCCGGATTCAAG
human	GGGAAAGGTTCCGTGCACTC
human	GGGAAATAAAGGAGTAGACA
human	GGGAAGGAGGGTGCCCGGGA
human	GGGAAGGCAGTGGGTGACCA
human	GGGAATTTCTAGGGGGCTGT
human	GGGACAGGGTAGCTGAGTCA
human	GGGACAGTTGTCTGGGTGGG
human	GGGACCTCAGAGGTCTTGAG
human	GGGACGCAGCTGCGGGGCGG
human	GGGACTGAAAGGCAGAGGAC
human	GGGAGCGCACAAGTGAACGA
human	GGGAGGCACCAAATAAAGGC
human	GGGAGGTCCCTGCAACAGGT
human	GGGAGTCAAGGTGAGACTCC
human	GGGATCTGTGGGGGAGGCAG
human	GGGATTCCTACAGGGAGATG
human	GGGCAAGAAGGCGCTAGCAA
human	GGGCAAGCCCTTCCTTCTCT
human	GGGCACAGCCCCGGGAAATC
human	GGGCACTGGAATTATGTACT
human	GGGCAGAGAGCCGAGCCAGC
human	GGGCAGCGTTGAGCTTTGGT
human	GGGCCAGGTGAGGAGGCCCG
human	GGGCCATCTGGACTGACCCC
human	GGGCCCGGCTGTACACCTGC
human	GGGCCGGTGAGGGCCCTGGG
human	GGGCCTGCCCTTCAGAACCC
human	GGGCTCACCTTCCCAGCATG
human	GGGCTGGCAAAATTCCTGAG
human	GGGCTGGCAGAGCTGAGGCT
human	GGGCTTCCCATGCCATGCAC
human	GGGGAAAGGTTCCGTGCACT
human	GGGGAGGTGGGCTGGGTGCA
human	GGGGCAGAAAGATGGAACCT
human	GGGGCCCAGGGCATGGATCT
human	GGGGCGACCTGGGCCGGTGA
human	GGGGGAAGGTCAGAAGAAGG
human	GGGGGCCACTCACAGGTCGG
human	GGGGGTCCCCAAAATGGATG
human	GGGGTGAGTGAGGCAGCAAG
human	GGGGTTCGTGAGCATCATGA
human	GGGTATTAAAATGAGGGGCT
human	GGGTCTCTGCAGATGTAAAT
human	GGGTGACCAAAACCACCCAC
human	GGGTGACGGGCGTGTGTGTG
human	GGGTGAGTATGTCTCATCCA
human	GGGTGCTGGAGGCAGAGATA
human	GGGTGGCATTGGCATAAGTG
human	GGGTGGGCTTCGGGGGAGTA
human	GGGTGGGTCAGTGCCTCTCC
human	GGGTTAATGCTACCAAAAAA
human	GGGTTACCAGTCTTTCCTCA
human	GGGTTCCCCTAGCAGCCTGG
human	GGTAACTGGCGCCTGTAAGA
human	GGTAAGAGTGGATGGGACAA
human	GGTACCCAAAACCAGGTCTG
human	GGTAGCCGCGGGCAGGATTC
human	GGTAGGGAAAGAGAAGGCCT
human	GGTAGGTGACTTGAACCAGG
human	GGTAGTGACCCTGGCCAGGA
human	GGTATTAAAATGAGGGGCTG
human	GGTATTCACTGACTGTGCCT
human	GGTCAGCTCACCCAGGTGAA
human	GGTCAGTTCCCTGAGAAATC
human	GGTCCCACAGCTCTCCTCCC
human	GGTCCCGTGTCTCCCAACAG
human	GGTCCCTGGGCGTCCAGGCC
human	GGTCCTCAACCTTGCCTGCA
human	GGTCCTCTGAGGCTGGATGT
human	GGTCCTGAGGTCTCAGCAGC
human	GGTCCTGATGGGCAGGACGC
human	GGTCCTGCAGGTGTACAGCC
human	GGTCCTGCCCTGGAAACATC
human	GGTCGAGTCCGAGGGGGAAG
human	GGTCTCAAGGCCCTCACCCA
human	GGTCTCAGCAGCAGGTAAGG
human	GGTCTCTTCCTGATTTCTCA
human	GGTCTGATGTGCCCAACGTG
human	GGTCTTGGCTTTTAGGGGCT
human	GGTGAAGCCTGATTAGCTGG
human	GGTGACAGAAGGGAGGCGAA
human	GGTGAGAAAGAAGAGGAGCA
human	GGTGAGACTCCTGGGGACCT
human	GGTGAGAGCCGGCCCCCACA
human	GGTGAGAGGATGCAGGAGTC
human	GGTGAGCAGGTGGGGGATGG
human	GGTGAGCGGCTCGGACTCGG
human	GGTGAGGAGAGCAGGGAATG
human	GGTGAGTAAGGGCAGGGAGT
human	GGTGATTCTTGGTTGTAGCA
human	GGTGCAGATGGTGGGTAGGG
human	GGTGCGCTGGCAGTGGAGGT
human	GGTGCTAGGCAAAGAAAAGG
human	GGTGCTCAGAGCTCAGAGGC
human	GGTGCTCTAGGGGTGGGAAA
human	GGTGCTGTGAGGCACAAATG
human	GGTGGAGCAGGGACCCGAAC
human	GGTGGAGGGGTGGGCACCCA
human	GGTGGCGACCAGCCCAGAAG
human	GGTGGGCAGCCTTGAGCCCA
human	GGTGGGCTGGCGGGAGAGGA
human	GGTGGGCTTTAGGGAGGGTG
human	GGTGGGGCTTGAATAAGAAG
human	GGTGGGGGATGGGGGACAGT
human	GGTGGGGGTTGCAGGGAGCC
human	GGTGGGTCAGTGCCTCTCCA
human	GGTGGGTCGCTTGACCCTAG
human	GGTGGTCCCACCTTCTCGAG
human	GGTGGTCTGAGAGTGGCACT
human	GGTGTATTAAAAGTTTCAGT
human	GGTGTCAGGAGCTGGAACCG
human	GGTGTGAGCCCCCGCAGGCT
human	GGTGTGCCGGAATCAGAGGC
human	GGTGTGTTGGCTGCTTTGTA
human	GGTTAACAGGTAAAGTGATC
human	GGTTATCTGAAGCCCAGAGA
human	GGTTCAGAGAGGACAGGCAC
human	GGTTCAGGGGGGAATACCTA
human	GGTTCCTGGAAGGGTGAGGG
human	GGTTCTTACCTGGATAGGCA
human	GGTTCTTTATACAGGATAAT
human	GGTTTAGAACCGTTTAACAA
human	GGTTTCTACATCTATAAAAT
human	GGTTTCTCTGGGCTCACTGG
human	GGTTTGAAATGTGCTATTCC
human	GGTTTTAATAAAAGAAAGCC
human	GGTTTTGGTCTTGGCTTTTA
human	GTAAAGTGAGCCAAGCGTGG
human	GTAAAGTGCATTATAAACAG
human	GTAACACAGAAAGACACAGT
human	GTAACTGCTCCCAACTACTT
human	GTAACTTCTAGAAGAAAGCA
human	GTAAGCGCACCAGCAATGAA
human	GTAAGTGCCCATTCGGGTCC
human	GTAAGTTTCATGGCCGAACG
human	GTAATCCTAGCTACTTGAGA
human	GTAATGAGGATTCTAGAAAA
human	GTAATGGCTGGACACCAGGA
human	GTAATTTGAGCCTGAGGCCA
human	GTACACATTGACCATGGTCC
human	GTACCAGGTCTGTAGGCTGA
human	GTACCATAATTCACTTTGGA
human	GTACCTGTCATCTTGACAAG
human	GTACTACAAAACCTCCCAAA
human	GTACTTAGTAAGTTTAATAT
human	GTAGAACAAGACAGGAGTGG
human	GTAGAGGGTGATCTAAAGGC
human	GTAGCGGCTGCACATGGCCA
human	GTAGGAAATCAGAAAAAAGG
human	GTAGGCATATTGCTTGAGCC
human	GTAGGCTGATGGAATAGCAC
human	GTAGGGAAAGAGAAGGCCTG
human	GTAGGGTGGGCATTTCAGGT
human	GTAGGGTTCCCCTAGCAGCC
human	GTAGGTCTCAGCTGTTCTGT
human	GTAGTCCTTGAGCTCGGCGT
human	GTAGTTTAGGTGACTTATAT
human	GTATAACTGGAAAGATAACG
human	GTATACAAAATCCTGTAAAA
human	GTATGTCTCATCCAGAGACA
human	GTATTGGGACTGAAAGGCAG
human	GTCAAGCGACCCACCCACCT
human	GTCAATTTTATAATTGAAGG
human	GTCACCCCTTTCTTATAACT
human	GTCACTGTGCCTCTGTCTTA
human	GTCAGAGTCTCACCATGTTG
human	GTCAGCAAATTGGTGTGGGG
human	GTCAGCTCACCCAGGTGAAT
human	GTCAGCTGAGTCACCCGAGG
human	GTCATGGGATCTCATCTGGG
human	GTCATTTTAAATAAAAACAA
human	GTCCATGCAGGTAGACTCTG
human	GTCCCAATACTCATGGCACC
human	GTCCCACAGCTCTCCTCCCA
human	GTCCCCTTCACAGTTCTGCA
human	GTCCCGCGGGCCTCCTCACC
human	GTCCCGTGTCTCCCAACAGT
human	GTCCCTAAGACAAAGCATGT
human	GTCCCTGAGACCCCGAAAGC
human	GTCCGGCCCTCAGACCTCCC
human	GTCCTCCCCTCACCAGCACC
human	GTCCTCTGAGGCTGGATGTT
human	GTCCTGCAGAGATCATCATG
human	GTCCTGGGACCCACATCAGG
human	GTCGAGGCAGGGGCAGCGTT
human	GTCGGAAGGAGGAATGTGAA
human	GTCTATTAAAGCCATGGTAG
human	GTCTCAAGGCCCTCACCCAA
human	GTCTCACTTACTACTTGGAA
human	GTCTCCAGCCTGCATGGGCT
human	GTCTCCTGAGCACTGTGGGG
human	GTCTCTCTGGGGCCTGTGAA
human	GTCTCTCTTTGCTTTCCAGC
human	GTCTGCCTTATGTGAGCATA
human	GTCTGGAGGGATGCTGTCAG
human	GTCTGGTGGAGAGAAGGGAG
human	GTCTTACCTGCAGGTAGCTG
human	GTCTTCCCTACCTCACCTGA
human	GTCTTCCTCTAGATCCTATT
human	GTCTTTCTGTGTTACAGGTG
human	GTCTTTTGACTCTAACAGAG
human	GTGAAATAACAAAGCTTCCA
human	GTGAACACTCAGCAATCAGG
human	GTGAATGGAGTTGGGGTCCC
human	GTGACCTATTTTTTGTATTT
human	GTGACTGCCCAGGGAGTGGG
human	GTGACTGGCTGTGCGTGGGC
human	GTGACTTTAAAAAAGAGGGA
human	GTGAGAAAAGGGACAACTGA
human	GTGAGAAAGAAGAGGAGCAT
human	GTGAGAACTGAAGAGTGAGG
human	GTGAGAAGGCAGATGTAGAC
human	GTGAGACGACAGAGCTGATG
human	GTGAGAGAATAGTTTGAGCC
human	GTGAGAGGAAGCAATCAGTA
human	GTGAGAGGATGCAGGAGTCA
human	GTGAGCCAAGCGTGGTGGTG
human	GTGAGCCTGCGGTCGGCCTG
human	GTGAGCTGACCTTCCTATCC
human	GTGAGGAGAGCAGGGAATGT
human	GTGAGGGAAGAGAGGAAGCC
human	GTGAGGGAGGCCGCCATCTT
human	GTGAGGGCCTTGAGACCCTG
human	GTGAGTTTCTGTTATGAATG
human	GTGATGGGCATATCCAATGA
human	GTGATTCTGTGAGGAAAGAC
human	GTGCACGGAACCTTTCCCCG
human	GTGCAGAACCCACCCGCCCC
human	GTGCAGCTCCTTCCTGCCTG
human	GTGCCAATGGCTTGGGAGGT
human	GTGCCAGGCAGACTGGGGGC
human	GTGCCCACCCCTCCACCACA
human	GTGCCCACTCCTTCTGAAAA
human	GTGCCCATTCGGGTCCAGGG
human	GTGCCCCTTTGGCCCTGAGC
human	GTGCCGACTGGGGTGCTGGG
human	GTGCCGGAATCAGAGGCTGG
human	GTGCCTCGCTCCACAGCAGC
human	GTGCCTGGGTGTTCTCTCCA
human	GTGCGCTGGCAGTGGAGGTG
human	GTGCGGCATCGCGGCGGCCT
human	GTGCGGGCCCGTGGGGCACC
human	GTGCTAGGCAAAGAAAAGGT
human	GTGCTCAAGGTGTGGGTGAC
human	GTGCTCCTGAAACAGAGACG
human	GTGCTGTCCCCATGGGCTGC
human	GTGCTGTGGTCCCAGCTACT
human	GTGGAACCTAAAGGCAAGTG
human	GTGGACCCAAGAGAAGCCTG
human	GTGGCAGGTTCAGAGAGGAC
human	GTGGCAGTGCAAGACACTGC
human	GTGGCCCCGGAGGCTTCCTG
human	GTGGCCTAATCACCTCTTAA
human	GTGGCCTTGTCTCAAGGAAG
human	GTGGCTTCCCCCTATGGGGC
human	GTGGGCAGCCTTGAGCCCAG
human	GTGGGCAGGGCTTTGGGCAC
human	GTGGGCAGGTGAGGGAAGGG
human	GTGGGCCTAGATCATACAAG
human	GTGGGGCACCCGGGGAGACA
human	GTGGGTACATACCTAGGCGC
human	GTGGGTCAGTGCCTCTCCAG
human	GTGGGTCGGGGAGGTGGGCT
human	GTGGGTCTTTGGGCACACGG
human	GTGGGTGGGGGACTAGGGGC
human	GTGGTAGAGGCTATTAGACA
human	GTGGTCCTGGGACCCACATC
human	GTGGTGTGTGACCTGGTGTG
human	GTGTATGCTTTGTCGGGGGG
human	GTGTCCGGCCGCTAATCTGA
human	GTGTCTGGGAGGTAAGAACA
human	GTGTGATACCGTTCAGGGCT
human	GTGTGGTGGGGGTATGCAGA
human	GTGTGTAGAGGTGGAGTTGG
human	GTGTGTGGAGGGGAACAAAA
human	GTGTTCCACCCCTCGTGGGA
human	GTGTTTAGGTGCGTTGAAAG
human	GTTAGCTGTAATGAGGATTC
human	GTTAGTCACACCTTTTAGGG
human	GTTATCTGAAGCCCAGAGAA
human	GTTCAAAAATTCTGCCACAC
human	GTTCAAACCTGACTCAGTCG
human	GTTCAAGGACATTGCATCTC
human	GTTCAGCCGTCTGTGTCATG
human	GTTCCAGCTCCTGACACCTA
human	GTTCCTGGAAGGGTGAGGGT
human	GTTCCTTAGGTGTCAGGAGC
human	GTTCGAGGCTGCGACGGGAG
human	GTTCGAGTTGTATTATTTTT
human	GTTCGGGTCCCTGCTCCACC
human	GTTCTACCTTGATGTATCAA
human	GTTCTCCTCCCTCTGCCCCC
human	GTTCTTAATGAGTGATGGTC
human	GTTCTTCCAGGGAATTTCTA
human	GTTGAAAGTAGTATAGTCTA
human	GTTGCCTAGGCTGAGTGCAA
human	GTTTACACTTAAGCCACCTA
human	GTTTACTGAAAATACATTGA
human	GTTTCAGAATGTAAAAAGGG
human	GTTTGCATTCACCTTTACAA
human	GTTTGGCAAGTGCACTGCGG
human	GTTTGTAAACAGGGTCTCTG
human	GTTTGTCCATACACGGGAAT
human	GTTTTCTCTTTTTAGCCAGG
human	GTTTTGGTCTTGGCTTTTAG
human	TAAAATGTTTAGTCGAAGAT
human	TAAAGGAGGAGGCCGCGCAG
human	TAAAGTGCATTATAAACAGA
human	TAACTAGGGAAGGTTGGGGG
human	TAACTAGGTATCTTTAAGGG
human	TAAGAAAATAAATACCCCAA
human	TAAGAAAGTTTCAGGTGACA
human	TAAGAAGATAAAATGCCTGA
human	TAAGAGCTACAAAATATTTA
human	TAAGAGGTAACAGAGCCCGA
human	TAAGGTGAGAATGATATGGG
human	TAAGTCAATTTTATAATTGA
human	TAATCCTAGCTACTTGAGAC
human	TAATCTAAAATTGGACAAAA
human	TACCACTCAGGAAATTTCAA
human	TACCTGTAATCCCAGTTACC
human	TACCTTCTGCATCAGCCACA
human	TACGGCCTAGGTGAGCGGCT
human	TACTACTTGGAAAAGTTTTA
human	TACTCGGGGGCTGAGGTGGG
human	TAGAAATCTGCATTGTCTAT
human	TAGAAGCTCAAACCACCCCA
human	TAGAATGACTCATAGAATGT
human	TAGAGGAATCTTTCTTCGCC
human	TAGAGGCAGCCAGTCTAGGA
human	TAGAGGCTATTAGACACGGG
human	TAGCAAAGTTCATGTGAATG
human	TAGCAGACTCCTTGAAAGCA
human	TAGGCATATTGCTTGAGCCC
human	TAGGGAAAGAGAAGGCCTGG
human	TAGGTCAGTGATTCTCAACT
human	TAGTAAGTTTAATATCAGAA
human	TAGTGTATGTTACGCTGTAG
human	TATACAAAAAATAATTAGCT
human	TATATGAAGGGCACTAGTGG
human	TATATGGTTTCTCCCCAGTG
human	TATCTAAAAGACAAGAATGG
human	TATCTAGAAGTAGAATTGCT
human	TATCTGGTATTGTTGAGTAT
human	TATCTTGAGGATTTTTCTGG
human	TATGAGGGTGAGAAACTGAG
human	TATGCAAAACTGCAAGGAGA
human	TATGCAGAGGGATAAGACCG
human	TATGTAGAAAGGCACAGAAG
human	TATTATAAATCACAATTTCA
human	TATTTACTAGATTCTTGTAA
human	TATTTAGCAGCTGAAAATGA
human	TATTTCAACATTCTAAGGTT
human	TCAAACCCCAAAACACTGGC
human	TCAATCTTTGCACCCAAGTA
human	TCAATTTAGTGGTCAGCCTC
human	TCAATTTATGCAAAACTGCA
human	TCACACCTCTTCTACTCCCA
human	TCACACGCACCAACAAAATG
human	TCACCAACACCAGGAGTAAC
human	TCACTCATTAAGAACAGAGG
human	TCACTGACCTAGAAGAAAGC
human	TCAGAAAAACTAAAAAGGAA
human	TCAGAGGTCAAGGTAGGGTG
human	TCAGATGCACCCTGGCCCCT
human	TCAGCATCTTCTCACTCCCC
human	TCAGGAGCACTGCCACGAGA
human	TCAGGAGCCCATTGGAGAAG
human	TCAGGCCCTTCAGCACCTGG
human	TCAGTCCTTGTAGTTCAGGT
human	TCATACTCATCAATAATCAA
human	TCATCGTAGGTGGCCACCTA
human	TCATTGAAGGAGGTAGGCAG
human	TCATTTTTCTTATCTACTGT
human	TCCAGCCTCTCTCCTCTCAG
human	TCCATGAAGTAAACTCACAT
human	TCCCCTGCCTTAGCCACGGA
human	TCCCTCCGTGGCTAAGGCAG
human	TCCTTTAGAGATTTAGAGGA
human	TCTAAAAAACCAAGGTCAAG
human	TCTAAACATATTAAGTCTAG
human	TCTAATTTGAGGTGCTAAGA
human	TCTACCAGTGTCCATGAAAC
human	TCTAGGTGGTTGCCTGAAGG
human	TCTATAGATTGAACAAAAAG
human	TCTCACCAAAAAAAAAACGT
human	TCTCAGGGAACTGACCTAGG
human	TCTCCAGAATATTTGCGAGA
human	TCTCCCCTCAGATTAGCGGC
human	TCTCCCTTCGTGTTGTACCC
human	TCTCCTCCTTGACAGGAGCT
human	TCTCCTTCTTTTATATCTTG
human	TCTCGGACGAAAGAACACTG
human	TCTCTGTTAGAGTCAAAAGA
human	TCTGAACAGGATCTAATTTG
human	TCTGCAAAGACAGTAAATGC
human	TCTGCCTTCTCACCAACACC
human	TCTGCTGATCCGTGGCCTGA
human	TCTGTGAGAATATTTGAGAG
human	TCTGTGCCTGTGGTAATGGC
human	TCTTACACTGTGATTCTGTG
human	TCTTACCTGGATAGGCATGG
human	TCTTACTTCATTGTCCAGGC
human	TCTTAGGGTTGCTTACTTTT
human	TCTTCACAGTGGATGCCCTT
human	TCTTCTCTGGACACCAGCAG
human	TCTTGCACTGAGCCAGCAGC
human	TCTTTCTAGGTTTCCTCAGA
human	TGAAAAAGATAAGGTCATGG
human	TGAAACGGAACGACCCGTTT
human	TGAATTCTGTGATGTTTAAC
human	TGACCAAAACCACCCACAGG
human	TGACCTACAGAGACCAGTGC
human	TGACCTGCTTTCTGTCACTG
human	TGACGGTTCTCGGGGTGCTA
human	TGACGTCTCTAGGAACCTTC
human	TGACTCATAGAATGTAGGAA
human	TGACTTAAACAAGGTCACTA
human	TGAGACGACAGAGCTGATGC
human	TGAGAGAATAGTTTGAGCCA
human	TGAGCCATTGCACTCAGCCT
human	TGAGGTAGGTGGATTACCTG
human	TGATATGTTCAAACCTGACT
human	TGATCGCACCCACACGGACA
human	TGATGTATTTCAACATTCTA
human	TGATGTGGAAAATACAAAGA
human	TGATTAACACAGTTCCTTAT
human	TGATTCATCTGTAAGACATT
human	TGATTGCTGCAACATAGGAA
human	TGCAAACTAATGTTGAAACA
human	TGCAGCAATCAATTCCCCCT
human	TGCAGCACCTGTCTGAAGAG
human	TGCAGCTCCTTCCTGCCTGG
human	TGCCAGCTCATAGGAAAGGG
human	TGCTCTGAAGCTGAAAGTGG
human	TGCTCTTCCACCCAGAGACA
human	TGGAAGACGGGCTGGTAAAT
human	TGGACAAATTAAAATGAGCA
human	TGGCCCCCAGGCGCTGGAGC
human	TGGCTCAAACTGACGGTTCT
human	TGGCTTACCCAACTGGAAAG
human	TGGCTTTAATAGACAGGTGT
human	TGGGCAGGGCAGGAGAAAAC
human	TGGGTAAAAATATTGAGTTC
human	TGGGTGGGTCGCTTGACCCT
human	TGGTAGAAAAAGGCCACCCT
human	TGGTCAAATTCAGACTCAGC
human	TGGTGGGGACACGGAACCTG
human	TGGTGTCCAGCCATTACCAC
human	TGGTTGTCTAGGGATGGGGA
human	TGTAATACTAGCTACTTAGA
human	TGTAATCCCAGTTACCCGGG
human	TGTACTACAAAACCTCCCAA
human	TGTAGGTCATCAACTTGAGC
human	TGTCCTTCTCCCCAGGAGGG
human	TGTCTTCAGGAAGAAAAGGA
human	TGTGCAGTGCTGGTTTGGGC
human	TGTGCTCCTAAAGCCCAAGG
human	TGTGGTAATGGCTGGACACC
human	TGTGTCCCTGACCCAGCACA
human	TGTGTGTGTCTGCTTTATGA
human	TGTGTTTTCTCTTTTTAGCC
human	TGTTATAGCAGCACAAAACA
human	TGTTCCTTGGAACCTGTGCA
human	TGTTTTCTGTGCTATTAAAA
human	TTAAAAAATAGATAATGCAG
human	TTAAAGTGCCCTATTTGTGA
human	TTAACCCCTTAAAAACAAAA
human	TTAACTGCTATTTGTTACAA
human	TTAAGAAAACACTTACTGAG
human	TTAAGGCTACAGCAAGAAGA
human	TTAATAACTAAAAAATCCCC
human	TTAATTTATCCCCAAATTCA
human	TTACTGAGTGGTTATTCTGA
human	TTAGAAATGGTAATAAATCT
human	TTAGCAGCTGAAAATGATGG
human	TTAGCTCTACCATCCGTAGG
human	TTAGGTTCCTGGCTGGGCCT
human	TTATAACTAGGGAAGGTTGG
human	TTATTAAAAAATAGATAATG
human	TTATTATAACATATCTGAAC
human	TTATTGTTTTTTCAGGGCTG
human	TTATTTTGCTTTGAATAATG
human	TTCAATAAATATTCAGTGTC
human	TTCACAGCAGGAGCTTAGCC
human	TTCACCAGAGTGCTGGGCTG
human	TTCAGAAGGAGTGGGCACTC
human	TTCAGCACCTGGAGGCAGGA
human	TTCAGTGTCAGGCATTGTAC
human	TTCCCCCAGCAGAGTTGAGG
human	TTCGAGTTGTATTATTTTTA
human	TTCTAGGTCCAGAAAGCCAA
human	TTCTATCTTTTCTATAAGGT
human	TTCTATGTGTGGTGCTAAAA
human	TTCTCCTGCCCTGCCCACTC
human	TTCTCCTGTCTCAAGTAGCT
human	TTCTCTGGGTTGTCACTAGA
human	TTGAAAATACAAAATTAGCC
human	TTGAGACTGGATCTTGCTCC
human	TTGCACTGATTACATGGGTA
human	TTGCCTGCACGGAGGCACCA
human	TTGCCTGCCATCCTGCGCGC
human	TTGCTTTATTCAAATCCCTA
human	TTGGCTGCGGAGACACAGCG
human	TTGGGTTTTGTATTCTATTC
human	TTGGTAACAGCACTTAGGAT
human	TTGGTCTTGTTCTCACCATC
human	TTGGTGCACTTATAATCCTT
human	TTGTACACCTACAAGGTGCA
human	TTGTAGTGTATGTTACGCTG
human	TTGTCCAATTTTAGATTATC
human	TTGTGCCATGTGCTGGGTCA
human	TTGTGTCAAAAGAAAAACTT
human	TTGTTCAATCTATAGATGAC
human	TTGTTGCTAACTGTCCTCCG
human	TTTAAATCAGTTTACTAGAA
human	TTTAGATAGTCAGGAGGCAG
human	TTTAGCCTCACCCATACGCA
human	TTTATACAGGATAATGAGAA
human	TTTATAGATGTAGAAACCAA
human	TTTATTGTTTTTTCAGGGCT
human	TTTATTTTAACTTTTCTTTC
human	TTTCAAAACACTTAAGCACA
human	TTTCATAATCTTCTTTATTT
human	TTTCCAGGTTTGCGTCAAAG
human	TTTCCATGCCTGGAATTGGG
human	TTTCCCCCAGCAGAGTTGAG
human	TTTCCTCCCCAGAAGCAAGG
human	TTTCCTCTTTGACGCAAACC
human	TTTCGAGGTTCACATACCGT
human	TTTCTTGATCTTCCGTAGGG
human	TTTGCACCCAAGTATGGCAA
human	TTTGCCAGTGGATAGGGTCT
human	TTTGTCTCATTGCCTTGGGG
human	TTTGTTCTAGTGCATGGCAT
human	TTTGTTTCAGAATGTAAAAA
human	TTTTAAATAAAAACAAAAGC
human	TTTTAGCCAGCGCTCAGATC
human	TTTTATTGTTTTTTCAGGGC
human	TTTTCAAGTGTGAAATTCAG
human	TTTTCAGATTGAAAAAAGAC
human	TTTTCTAGGTGGTTGCCTGA
human	TTTTCTCTGCACGCAGAGAG
human	TTTTTTTTTTGCCAGTGGAT

## Sheet: Supplementary Table 4
Supplementary Table 4. Primers designed in the amplification of de novo genes.
ENSG00000247796-F1	TAGTTTTGCTTCGCAGATGGG
ENSG00000247796-F2	CACGCCAGGATTAGTTTTGCT
ENSG00000247796-F3	TGGCTTACCATGCATGTCCTT
ENSG00000247796-F4	ATGGCTTACCATGCATGTCCT
ENSG00000247796-R1	GAGCGTTCTGTGAAGGTCTGA
ENSG00000247796-R2	TGTTTCTCATCTTCTAACAGAGCG
ENSG00000187488-F1	CACCTGCCCAACCCAACC
ENSG00000187488-F2	TAGGTGAGCGGCTCGGAC
ENSG00000187488-F3	CTAGGTGAGCGGCTCGGAC
ENSG00000187488-F4	GCACCTGCCCAACCCAA
ENSG00000187488-F5	GTCCTAGAGGGCCGGAGC
ENSG00000187488-R1-exon2	GCAATGTAGGGGTCCAGCAA
ENSG00000187488-R2-exon2	ACTGACCAGGACGACTTTCAG
ENSG00000187488-R3-exon2	CAATGTAGGGGTCCAGCAAG
ENSG00000187488-R4-exon2	TTGAAACTGACCAGGACGACT
ENSG00000187488-R5-exon3	CAGGCTGCGGTAGTGCTC
ENSG00000187488-R6-exon3	GTAGTGCTCGCTCTGCGG
ENSG00000187488-R7-exon3	GCGGTAGTGCTCGCTCTG
ENSG00000187488-R8-exon3	CTGCGGTAGTGCTCGCTC
ENSG00000187488-R9-exon3	CAGGCCCTCCAGGAACAG
ENSG00000214780-F1	CCAACAGGGTGATGGGCATA
ENSG00000214780-F2	CCTCTGGAAAAAGGGGGCTA
ENSG00000214780-F3	AGCCCTTCCTTCTCTAGGCTT
ENSG00000214780-R1	TGGTCAAAGCCAGGCCTAAG
ENSG00000214780-R2	GTCAAAGCCAGGCCTAAGGT
ENSG00000214780-R3	CCCCTACATTTGCCCTGAGC
ENSG00000214780-R4	AATGCTCTTCCACCCAGAGAC
ENSG00000215071-F1	ACGGACTCGCTGTTCCTGT
ENSG00000215071-R1	TTGCTCACATCCCTTGGAGC
ENSG00000215071-R2	TGGTGGACTCCCTTCAGAGG
ENSG00000215071-R3	TATTGTCCAGCCCCCAAGGA
ENSG00000215071-R4	ATATTGTCCAGCCCCCAAGG
ENSG00000215071-R5	GCCCCCAAGGACTTCTGTTA
ENSG00000182457-F1	TGGTTGGTGGTGAATAGGCT
ENSG00000182457-F2	TGGTTGGTGGTGAATAGGCTT
ENSG00000182457-F3	CTGTGTGGTTGGTGGTGAAT
ENSG00000182457-F4	CATGTCTAGGCTGTGTGGTTG
ENSG00000182457-R1-exon2	GAGTGGAGGTAAAGGCCACA
ENSG00000182457-R2-exon2	ATGATGGCTGAATGCCTCCT
ENSG00000182457-R3-exon2	TGGAATGGGTGTCTTCGTCAG
ENSG00000182457-R4-exon3	TCTGGGCTTCTGCACAGTTT
ENSG00000182457-R5-exon3	CTGGGCTTCTGCACAGTTTT
ENSG00000182457-R6-exon3	ACTACTTCATCCAGAGCAGCTT
ENSG00000182457-R7-exon3	CAAAGGGCTTCATGGCCACA
ENSG00000167159-F1	GAACCGCTGGAGTAGGTGAC
ENSG00000167159-F2	GTTCTAGTGCATGGCATGGG
ENSG00000167159-F3	GGTCCCTGAGGAGCATTACAC
ENSG00000167159-R1	TTCTTTGCCATGGCTTGGGG
ENSG00000167159-R2	AGCAGATTCCAAGGCAGTAGG
ENSG00000205704-F1	GTCTCCCGTGGGTTGCATTG
ENSG00000205704-R1	CCCGGCTCGAAGTAGTAGAT
ENSG00000257135-F1	CTTCCACCTGGCGTTCAGTA
ENSG00000257135-F2	CCTGGAAGTGATCCCGGTG
ENSG00000257135-R1-exon2	TCCAGGAAGAGCTGGATCAT
ENSG00000257135-R2-exon3	GCTGGGAACGACTGGTTGAT
ENSG00000257135-R3-exon3	GGTTGATAGGTGTGCCGGG
ENSG00000257135-R4-exon4	AGCTGAGTGGTTGGGTTTCA
ENSG00000257135-R5-exon4	CAGCCTTGCTGTCCACAGTT
ENSG00000177822-F1-exon3	GGAGCGGAGGAGTCAAGGATT
ENSG00000177822-F2-exon2	CCCCTCATCAGAGCCGAAAG
ENSG00000177822-F3-exon2	TAGTGTTTTCAATCGGCGGC
ENSG00000177822-F4-exon1	GATATGCGTGCTGCTTTCCG
ENSG00000177822-F5-exon1	GCAAAGATATGCGTGCTGCT
ENSG00000177822-F6-exon1	ACTGGGCTAGAGACAGGAGC
ENSG00000177822-F7-exon1	CGTGCTGCTTTCCGTCACTA
ENSG00000177822-R1	CGGAGTTTTCGGGGTTCA
ENSG00000177822-R2	CCGGAGTTTTCGGGGTTC
ENSG00000177822-R3	CGGAGTTTTCGGGGTTCAG
ENSG00000167747-F1-exon2	ATGAGTGATGGTCAGGCCCTT
ENSG00000167747-F2-exon1	TCAGTGTCCACTCACAAGGC
ENSG00000167747-F3-exon1	ATGTCAAGGGTGTGGGGTTG
ENSG00000167747-R1	CGCACTATAAAATGGCGCGT
ENSG00000167747-R2	AGCGGCGCGCACTATAAAAT
ENSG00000215848-F1-exon3	TGAGGCTGCTTCTTCTTGGAT
ENSG00000215848-F2-exon2	CTCTATCGTCCACACGGAGG
ENSG00000215848-F3-exon1	ACCTGGGGACCACTTCTAGTT
ENSG00000215848-F4-exon1	TCCGGAGGACTGAATGAATGG
ENSG00000215848-R1	CCCGAACAGTCTCTCCTCCT
ENSG00000260456-F1-exon4	TGTAGGTTTGAAATGTGCTATTCCT
ENSG00000260456-F2-exon3	AGAGGGACCCAGTAAGGCAGT
ENSG00000260456-F3-exon2	ACTTGGACAACAGGCACTCAT
ENSG00000260456-F4-exon2	CTGCTGGAACTTGGACAACAG
ENSG00000260456-F5-exon1	TTGGGTTGAATCCTGGGTGT
ENSG00000260456-F6-exon1	TCACAGACGCCTCCTGATTG
ENSG00000260456-R1	CACCATCATCATGAGGCCACT
ENSG00000260456-R2	GCGGCGTTGTCACCATCATC
ENSG00000183250-F1-exon3	GGTGAGGGATTCTCTACTGTGG
ENSG00000183250-F2-exon3	TTCTGCAGTCCCACCCCATA
ENSG00000183250-F3-exon2	GGACTGGGGTTTGTAATCGC
ENSG00000183250-F4-exon2	CGCTGTTGTCTCTTGGCCTG
ENSG00000183250-F5-exon1	CATGGGGGAGGGTTGATCTT
ENSG00000183250-F6-exon1	GCTGGCTCTCCTATGGCTCA
ENSG00000183250-R1	TGTCTAGATCGTGGGGGACC
ENSG00000243926-F1	TGAAACTCCATCTCCATCCTGT
ENSG00000243926-F2	GGGGTGACTCTATTAGGAAAGGA
ENSG00000243926-R1	TGGAGGGTCACTTTGTTCCG
ENSG00000243926-R2	GGACAGATGGAGGGTCACTTT
ENSG00000214780-F4	CTGATTCTGATCCCCACTCCC
ENSG00000214780-R2	AGCTGACATCCCTCCAAACG
ENSG00000257135-F3	CAAGGGACCTGGAAGTGATCC
ENSG00000243926-F3	TTCCACATCATATTCACCTTCA
ENSG00000243926-F4	GATAACAGTTTAATAAAATTGG

## Sheet: Supplementary Table 5
Supplementory Table 5 Information of mutations on the exonic U1 / splicing sites of de novo genes.
Chromosome	Start	End	Ref	Alt	Strand	NucRatio	CytRatio	P value (Fisher test)	Ref_Score	Alt_Score	Type	GeneRegion	GeneName
chr17	43717824	43717825	G	T	+	0.0029976	0.0117329	0.00703633	7.55056	3.80899	hek-p1-mediumU1	exon	ENSG00000167159
chr17	43718875	43718876	A	G	+	0.00490196	0.00531561	1	7.55056	5.46067	hek-p1-mediumU1	exon	ENSG00000167159
chr17	43718876	43718877	G	C	+	0.00504414	0.00757576	0.490909	7.55056	2.68539	hek-p1-mediumU1	exon	ENSG00000167159
chr17	43718876	43718877	G	T	+	0.0107188	0.0151515	0.333959	7.55056	3.80899	hek-p1-mediumU1	exon	ENSG00000167159
chr17	43718880	43718881	A	C	+	0.00322373	0.00546448	0.412108	7.55056	4.8427	hek-p1-mediumU1	exon	ENSG00000167159
chr22	31367594	31367595	A	G	+	0.00559152	0.00352766	0.109279	6.19101	4.10112	hek-p1-mediumU1	exon	ENSG00000182457
chr22	31367595	31367596	G	T	+	0.00367647	0.0190918	8.18168e-17	6.19101	2.44944	hek-p1-mediumU1	exon	ENSG00000182457
chr22	31367597	31367598	T	C	+	0.00133294	0.00156037	0.808905	6.19101	0.764045	hek-p1-mediumU1	exon	ENSG00000182457
chr22	31367597	31367598	T	G	+	0.00325829	0.00663156	0.00980942	6.19101	-3.01124	hek-p1-mediumU1	exon	ENSG00000182457
chr22	31367598	31367599	A	G	+	0.000735186	0.00229797	0.0280223	6.19101	5.7191	hek-p1-mediumU1	exon	ENSG00000182457
chr22	31367599	31367600	G	T	+	0.00117994	0.00250144	0.121227	6.19101	5.8427	hek-p1-mediumU1	exon	ENSG00000182457
chr22	31367600	31367601	A	G	+	0.00103078	0.00192271	0.226099	6.19101	9.49438	hek-p1-mediumU1	exon	ENSG00000182457
chr22	31367601	31367602	T	C	+	0.00117768	0.00173444	0.468466	6.19101	4.86517	hek-p1-mediumU1	exon	ENSG00000182457
chr22	31369482	31369483	T	A	+	0.00134156	0.000677048	0.301602	6.8764	7.30337	hek-p1-mediumU1	exon	ENSG00000182457
chr22	31369482	31369483	T	C	+	0.00107325	0.000677048	0.580944	6.8764	5.75281	hek-p1-mediumU1	exon	ENSG00000182457
chr22	31369484	31369485	T	C	+	0.00121359	0.000680921	0.423816	6.8764	1.44944	hek-p1-mediumU1	exon	ENSG00000182457
chr22	31369486	31369487	A	G	+	0.0021975	0.0024321	0.864168	6.8764	4.77528	hek-p1-mediumU1	exon	ENSG00000182457
chr22	31369487	31369488	G	A	+	0.00119808	0.000675493	0.423922	6.8764	3.57303	hek-p1-mediumU1	exon	ENSG00000182457
chr22	31369488	31369489	A	G	+	0.00426667	0.0021648	0.0293165	6.8764	7.24719	hek-p1-mediumU1	exon	ENSG00000182457
chr22	31369585	31369586	T	C	+	0.00251691	0.00330225	0.485134	6.17978	6.06742	hek-p1-mediumU1	exon	ENSG00000182457
chr22	31369586	31369587	G	T	+	0.00268181	0.0155521	4.184e-14	6.17978	2.4382	hek-p1-mediumU1	exon	ENSG00000182457
chr5	52405976	52405977	C	T	+	0.000634357	0.00075643	1	7.55056	7.66292	hek-p1-mediumU1	exon	CTD-2366F13.1:ENST00000499459.2
chr5	52405770	52405771	T	C	+	0.00112839	0.00163604	0.403799	8.24719	8.13483	hek-p1-strongU1	exon	CTD-2366F13.1:ENST00000499459.2
chr5	52405771	52405772	G	A	+	0.000999126	0.000998253	1	8.24719	4.93258	hek-p1-strongU1	exon	CTD-2366F13.1:ENST00000499459.2
chr5	52405773	52405774	T	C	+	0.00125929	0.00150716	0.831699	8.24719	2.82022	hek-p1-strongU1	exon	CTD-2366F13.1:ENST00000499459.2
chr5	52405775	52405776	A	G	+	0.00619078	0.00315338	0.00695446	8.24719	6.14607	hek-p1-strongU1	exon	CTD-2366F13.1:ENST00000499459.2
chr5	52405777	52405778	A	G	+	0.00352423	0.00277148	0.479201	8.24719	8.61798	hek-p1-strongU1	exon	CTD-2366F13.1:ENST00000499459.2
chr16	87349393	87349394	C	G	-	0.0313939	0.0258621	0.0580814	4.10112	0.52809	hek-p1-weakU1	exon	ENSG00000247796
chr16	87349394	87349395	A	G	-	0.0011151	0.00311216	0.0058735	4.10112	3.8427	hek-p1-weakU1	exon	ENSG00000247796
chr16	87349395	87349396	C	G	-	0.00101215	0.00178526	0.20817	4.10112	0.88764	hek-p1-weakU1	exon	ENSG00000247796
chr16	87349396	87349397	A	G	-	0.000988386	0.00335737	0.00115417	4.10112	-1.32584	hek-p1-weakU1	exon	ENSG00000247796
chr16	87349397	87349398	C	A	-	0.000884956	0.00101087	1	4.10112	-6.32584	hek-p1-weakU1	exon	ENSG00000247796
chr16	87349397	87349398	C	G	-	0.00101138	0.000631792	0.423742	4.10112	-5.48315	hek-p1-weakU1	exon	ENSG00000247796
chr16	87349398	87349399	T	A	-	0.000656771	0.00117081	0.42382	4.10112	3.67416	hek-p1-weakU1	exon	ENSG00000247796
chr16	87349398	87349399	T	C	-	0.00853803	0.00728503	0.411975	4.10112	7.41573	hek-p1-weakU1	exon	ENSG00000247796
chr16	87349399	87349400	T	C	-	0.00160633	0.00360383	0.0134359	4.10112	2.01124	hek-p1-weakU1	exon	ENSG00000247796
chr17	43717824	43717825	G	T	+	0.0029976	0.0117329	0.00703633	4.78652	4.4382	hek-p1-weakU1	exon	ENSG00000167159
chr19	51302607	51302608	T	C	-	0.00389369	0.000877853	0.00026716	4.33708	4.61798	hek-p1-weakU1	exon	ENST00000391812
chr19	51302609	51302610	A	G	-	0.00412159	0.00250627	0.125393	4.33708	4.23596	hek-p1-weakU1	exon	ENST00000391812
chr19	51302611	51302612	C	T	-	0.000855432	0.000752257	1	4.33708	4.80899	hek-p1-weakU1	exon	ENST00000391812
chr19	51302612	51302613	A	G	-	0.00137979	0.00187782	0.532575	4.33708	-1.08989	hek-p1-weakU1	exon	ENST00000391812
chr19	51305509	51305510	T	C	-	0.00306011	0.0025935	0.720667	4.1573	7.46067	hek-p1-weakU1	exon	ENST00000391812
chr21	46357510	46357511	C	A	-	0.00145666	0.00429248	0.00206527	5.60674	5.25843	hek-p1-weakU1	exon	ENSG00000167747
chr21	46357511	46357512	C	A	-	0.00131004	0.00279206	0.0601987	5.60674	2.14607	hek-p1-weakU1	exon	ENSG00000167747
chr21	46357514	46357515	C	A	-	0.00305855	0.0044934	0.210862	5.60674	1.86517	hek-p1-weakU1	exon	ENSG00000167747
chr21	46357515	46357516	C	A	-	0.00262123	0.00577034	0.00531192	5.60674	5.51685	hek-p1-weakU1	exon	ENSG00000167747
chr21	46357514	46357515	C	A	-	0.00305855	0.0044934	0.210862	5.07865	4.38202	hek-p1-weakU1	exon	ENSG00000167747
chr21	46357515	46357516	C	A	-	0.00262123	0.00577034	0.00531192	5.07865	6.10112	hek-p1-weakU1	exon	ENSG00000167747
chr21	46357516	46357517	C	A	-	0.00101848	0.00302115	0.0125071	5.07865	1.60674	hek-p1-weakU1	exon	ENSG00000167747
chr21	46357521	46357522	A	G	-	0.00116313	0.000709723	0.418591	5.07865	3.95506	hek-p1-weakU1	exon	ENSG00000167747
chr21	46357522	46357523	T	C	-	0.0026159	0.00411464	0.144719	5.07865	2.98876	hek-p1-weakU1	exon	ENSG00000167747
chr21	46357576	46357577	G	T	-	0.00144739	0.0019808	0.533471	4.86517	5.21348	hek-p1-weakU1	exon	ENSG00000167747
chr21	46357577	46357578	T	C	-	0.00752315	0.00335366	0.00146555	4.86517	5.23596	hek-p1-weakU1	exon	ENSG00000167747
chr21	46357579	46357580	T	C	-	0.000865177	0.000760225	1	4.86517	2.76404	hek-p1-weakU1	exon	ENSG00000167747
chr21	46357583	46357584	T	C	-	0.00216263	0.00273515	0.601721	4.86517	8.17978	hek-p1-weakU1	exon	ENSG00000167747
chr21	46357584	46357585	C	A	-	0.00130058	0.00319586	0.0267194	4.86517	4.77528	hek-p1-weakU1	exon	ENSG00000167747
chr21	46357584	46357585	C	T	-	0.00115607	0.00121747	1	4.86517	6.95506	hek-p1-weakU1	exon	ENSG00000167747
chr21	46359678	46359679	C	A	-	0.00464636	0.00419162	0.83033	5.48315	6.50562	hek-p1-weakU1	exon	ENSG00000167747
chr21	46359680	46359681	C	A	-	0.00365726	0.00841646	0.049746	5.48315	5.13483	hek-p1-weakU1	exon	ENSG00000167747
chr21	46359681	46359682	G	C	-	0.0594564	0.0230615	1.33706e-09	5.48315	8.69663	hek-p1-weakU1	exon	ENSG00000167747
chr21	46359682	46359683	A	C	-	0.00769231	0.00199601	0.00448189	5.48315	-3.7191	hek-p1-weakU1	exon	ENSG00000167747
chr21	46359682	46359683	A	G	-	0.00384615	0.00299401	0.614687	5.48315	0.0561798	hek-p1-weakU1	exon	ENSG00000167747
chr21	46359682	46359683	A	T	-	0.00494505	0.00232868	0.194425	5.48315	-4.16854	hek-p1-weakU1	exon	ENSG00000167747
chr21	46359685	46359686	T	C	-	0.00623701	0.00332336	0.187415	5.48315	3.39326	hek-p1-weakU1	exon	ENSG00000167747
chr22	31367347	31367348	T	C	+	0.0181452	0.00240128	7.77873e-05	4.49438	4.38202	hek-p1-weakU1	exon	ENSG00000182457
chr22	31367352	31367353	A	G	+	0.0102249	0.00400427	0.0733284	4.49438	2.39326	hek-p1-weakU1	exon	ENSG00000182457
chr22	31367355	31367356	A	G	+	0.00996016	0.00476948	0.181161	4.49438	4.77528	hek-p1-weakU1	exon	ENSG00000182457
chr22	31367640	31367641	T	C	+	0.00288809	0.00283179	1	4.11236	2.98876	hek-p1-weakU1	exon	ENSG00000182457
chr22	31367642	31367643	T	C	+	0.00115574	0.00302629	0.0237045	4.11236	-1.31461	hek-p1-weakU1	exon	ENSG00000182457
chr22	31367643	31367644	G	T	+	0.00130114	0.00719016	1.80652e-07	4.11236	0.651685	hek-p1-weakU1	exon	ENSG00000182457
chr22	31367644	31367645	A	G	+	0.00393873	0.0040253	1	4.11236	2.01124	hek-p1-weakU1	exon	ENSG00000182457
chr22	31367644	31367645	A	T	+	0.000875274	0.00268353	0.0219316	4.11236	1.66292	hek-p1-weakU1	exon	ENSG00000182457
chr22	31367646	31367647	A	G	+	0.0033343	0.00361079	0.876344	4.11236	4.48315	hek-p1-weakU1	exon	ENSG00000182457
chr22	31367647	31367648	A	G	+	0.00101083	0.00189036	0.225611	4.11236	4.39326	hek-p1-weakU1	exon	ENSG00000182457
chr22	31367753	31367754	A	G	+	0.000860709	0.00150319	0.419238	4.50562	2.41573	hek-p1-weakU1	exon	ENSG00000182457
chr22	31367754	31367755	A	G	+	0.000860215	0.00168161	0.204951	4.50562	7.82022	hek-p1-weakU1	exon	ENSG00000182457
chr22	31367756	31367757	T	C	+	0.00217897	0.00208136	1	4.50562	-0.921348	hek-p1-weakU1	exon	ENSG00000182457
chr22	31367758	31367759	A	G	+	0.00275283	0.00376506	0.336367	4.50562	2.40449	hek-p1-weakU1	exon	ENSG00000182457
chr22	31367759	31367760	A	G	+	0.00331986	0.0028169	0.743587	4.50562	7.80899	hek-p1-weakU1	exon	ENSG00000182457
chr22	31367760	31367761	T	A	+	0.00130227	0.00132225	1	4.50562	3.11236	hek-p1-weakU1	exon	ENSG00000182457
chr22	31367760	31367761	T	C	+	0.00101288	0.0026445	0.0450402	4.50562	3.17978	hek-p1-weakU1	exon	ENSG00000182457
chr22	31369327	31369328	A	G	+	0.00270746	0.00517555	0.0232248	5.03371	2.94382	hek-p1-weakU1	exon	ENSG00000182457
chr22	31369328	31369329	G	T	+	0.00120741	0.00725649	7.01544e-09	5.03371	1.29213	hek-p1-weakU1	exon	ENSG00000182457
chr22	31369330	31369331	T	C	+	0.00189728	0.00323534	0.137954	5.03371	-0.393258	hek-p1-weakU1	exon	ENSG00000182457
chr22	31369330	31369331	T	G	+	0.000677599	0.000984667	0.574492	5.03371	-4.16854	hek-p1-weakU1	exon	ENSG00000182457
chr22	31369331	31369332	C	A	+	0.00080732	0.00236538	0.0208117	5.03371	8.7191	hek-p1-weakU1	exon	ENSG00000182457
chr22	31369331	31369332	C	G	+	0.00161464	0.000695701	0.144239	5.03371	8.24719	hek-p1-weakU1	exon	ENSG00000182457
chr22	31369332	31369333	A	G	+	0.00455276	0.00487397	0.810025	5.03371	2.93258	hek-p1-weakU1	exon	ENSG00000182457
chr22	31369334	31369335	T	C	+	0.00484228	0.00222253	0.0108573	5.03371	3.70787	hek-p1-weakU1	exon	ENSG00000182457
chr22	31369335	31369336	G	A	+	0.0012455	0.000832408	0.607054	5.03371	4.75281	hek-p1-weakU1	exon	ENSG00000182457
chr22	31369335	31369336	G	T	+	0.000830335	0.00860155	7.43002e-13	5.03371	4.33708	hek-p1-weakU1	exon	ENSG00000182457
chr22	31369571	31369572	A	G	+	0.000933209	0.00178107	0.183833	4.86517	2.77528	hek-p1-weakU1	exon	ENSG00000182457
chr22	31369572	31369573	G	T	+	0.00227821	0.00881421	6.81372e-08	4.86517	1.1236	hek-p1-weakU1	exon	ENSG00000182457
chr22	31369573	31369574	G	T	+	0.000949818	0.0013704	0.582524	4.86517	-5.5618	hek-p1-weakU1	exon	ENSG00000182457
chr22	31369574	31369575	T	C	+	0.00110865	0.00136505	0.790647	4.86517	-0.561798	hek-p1-weakU1	exon	ENSG00000182457
chr22	31369575	31369576	A	G	+	0.0026797	0.00428349	0.149867	4.86517	4.39326	hek-p1-weakU1	exon	ENSG00000182457
chr22	31369577	31369578	A	G	+	0.00639386	0.00591599	0.809933	4.86517	8.16854	hek-p1-weakU1	exon	ENSG00000182457
chr22	31369578	31369579	A	G	+	0.00284091	0.00447558	0.158669	4.86517	5.23596	hek-p1-weakU1	exon	ENSG00000182457
chr22	31369579	31369580	C	A	+	0.00222116	0.0031348	0.363158	4.86517	5.21348	hek-p1-weakU1	exon	ENSG00000182457
chr5	52405852	52405853	A	G	+	0.00264284	0.00340393	0.390663	4.78652	2.69663	hek-p1-weakU1	exon	ENSG00000247796
chr5	52405852	52405853	A	T	+	0.000880946	0.00113464	0.628632	4.78652	2.60674	hek-p1-weakU1	exon	ENSG00000247796
chr5	52405855	52405856	C	G	+	0.00919451	0.00575006	0.0151157	4.78652	1.01124	hek-p1-weakU1	exon	ENSG00000247796
chr5	52405855	52405856	C	T	+	0.000906501	0.00115001	0.803591	4.78652	10.2135	hek-p1-weakU1	exon	ENSG00000247796
chr5	52405856	52405857	G	A	+	0.000873036	0.00138434	0.357032	4.78652	5.25843	hek-p1-weakU1	exon	ENSG00000247796
chr5	52405856	52405857	G	C	+	0.00112247	0.00239114	0.0602663	4.78652	1.57303	hek-p1-weakU1	exon	ENSG00000247796
chr5	52405857	52405858	A	G	+	0.024758	0.0119888	1.13481e-08	4.78652	2.68539	hek-p1-weakU1	exon	ENSG00000247796
chr5	52405857	52405858	A	T	+	0.00650069	0.00839217	0.21325	4.78652	2.33708	hek-p1-weakU1	exon	ENSG00000247796
chr5	52405859	52405860	C	G	+	0.00442814	0.00873026	0.00102151	4.78652	5.08989	hek-p1-weakU1	exon	ENSG00000247796
chr5	52405859	52405860	C	T	+	0.0013917	0.00128386	1	4.78652	6.11236	hek-p1-weakU1	exon	ENSG00000247796
chr5	52405860	52405861	A	G	+	0.00173913	0.00137414	0.68984	4.78652	5.06742	hek-p1-weakU1	exon	ENSG00000247796
chr5	52408102	52408103	A	G	+	0.00170918	0.00279888	0.172561	5.05618	2.96629	hek-p1-weakU1	exon	ENSG00000247796
chr5	52408103	52408104	T	A	+	0.000792184	0.00381264	9.64709e-05	5.05618	5.48315	hek-p1-weakU1	exon	ENSG00000247796
chr5	52408103	52408104	T	C	+	0.00237655	0.00285948	0.631725	5.05618	3.93258	hek-p1-weakU1	exon	ENSG00000247796
chr5	52408105	52408106	T	C	+	0.00145272	0.00177693	0.685738	5.05618	-0.370787	hek-p1-weakU1	exon	ENSG00000247796
chr5	52408105	52408106	T	G	+	0.000792393	0.0041006	3.27177e-05	5.05618	-4.14607	hek-p1-weakU1	exon	ENSG00000247796
chr5	52408106	52408107	A	G	+	0.00368906	0.00322841	0.678179	5.05618	4.58427	hek-p1-weakU1	exon	ENSG00000247796
chr5	52408107	52408108	G	A	+	0.000791661	0.000809498	1	5.05618	7.1573	hek-p1-weakU1	exon	ENSG00000247796
chr5	52408108	52408109	G	A	+	0.00409241	0.00255342	0.119174	5.05618	1.75281	hek-p1-weakU1	exon	ENSG00000247796
chr5	52408109	52408110	A	G	+	0.00358613	0.0106127	3.95588e-07	5.05618	5.42697	hek-p1-weakU1	exon	ENSG00000247796
chr17	43717824	43717825	G	T	+	0.0048011	0.002737	0.283885	7.55056	3.80899	hek-p4-mediumU1	exon	ENSG00000167159
chr19	51301320	51301321	C	A	-	0.0041841	0.00428266	1	6.98876	3.51685	hek-p4-mediumU1	exon	ENSG00000167747
chr19	51301321	51301322	C	A	-	0.00196802	0.00314795	0.372181	6.98876	6.64045	hek-p4-mediumU1	exon	ENSG00000167747
chr19	51301325	51301326	C	A	-	0.00394477	0.00594248	0.213379	6.98876	3.24719	hek-p4-mediumU1	exon	ENSG00000167747
chr19	51301326	51301327	A	G	-	0.00198265	0.00139308	0.597643	6.98876	6.8764	hek-p4-mediumU1	exon	ENSG00000167747
chr19	51301546	51301547	T	C	-	0.00750208	0.000706514	2.05673e-11	6.13483	6.41573	hek-p4-mediumU1	exon	ENSG00000167747
chr19	51301548	51301549	T	C	-	0.00124481	0.000849137	0.607421	6.13483	9.4382	hek-p4-mediumU1	exon	ENSG00000167747
chr19	51301550	51301551	C	A	-	0.00220204	0.00254453	0.732932	6.13483	2.67416	hek-p4-mediumU1	exon	ENSG00000167747
chr19	51301551	51301552	A	G	-	0.00153739	0.000994036	0.480672	6.13483	0.707865	hek-p4-mediumU1	exon	ENSG00000167747
chr19	51301553	51301554	C	A	-	0.00178719	0.00381356	0.0258776	6.13483	2.39326	hek-p4-mediumU1	exon	ENSG00000167747
chr19	51301554	51301555	T	C	-	0.00235229	0.00113604	0.108253	6.13483	4.04494	hek-p4-mediumU1	exon	ENSG00000167747
chr22	31367594	31367595	A	G	+	0.00289408	0.00346135	0.62006	6.19101	4.10112	hek-p4-mediumU1	exon	ENSG00000182457
chr22	31367595	31367596	G	T	+	0.00211783	0.00526229	0.00846498	6.19101	2.44944	hek-p4-mediumU1	exon	ENSG00000182457
chr22	31367597	31367598	T	C	+	0.0010202	0.00155925	0.593869	6.19101	0.764045	hek-p4-mediumU1	exon	ENSG00000182457
chr22	31367597	31367598	T	G	+	0.005101	0.002079	0.0121341	6.19101	-3.01124	hek-p4-mediumU1	exon	ENSG00000182457
chr22	31367600	31367601	A	G	+	0.00300481	0.00239603	0.579392	6.19101	9.49438	hek-p4-mediumU1	exon	ENSG00000182457
chr22	31367600	31367601	A	T	+	0.00300481	0.00513435	0.0995091	6.19101	6.02247	hek-p4-mediumU1	exon	ENSG00000182457
chr22	31367601	31367602	T	C	+	0.00160481	0.00188679	0.820078	6.19101	4.86517	hek-p4-mediumU1	exon	ENSG00000182457
chr22	31367602	31367603	T	C	+	0.00100341	0.00120461	0.782169	6.19101	6.25843	hek-p4-mediumU1	exon	ENSG00000182457
chr22	31369481	31369482	A	G	+	0.000845547	0.00181747	0.121309	6.8764	4.78652	hek-p4-mediumU1	exon	ENSG00000182457
chr22	31369482	31369483	T	C	+	0.00221147	0.00257533	0.739301	6.8764	5.75281	hek-p4-mediumU1	exon	ENSG00000182457
chr22	31369484	31369485	T	C	+	0.000963922	0.00129316	0.631814	6.8764	1.44944	hek-p4-mediumU1	exon	ENSG00000182457
chr22	31369484	31369485	T	G	+	0.000688516	0.000775896	1	6.8764	-2.32584	hek-p4-mediumU1	exon	ENSG00000182457
chr22	31369485	31369486	A	G	+	0.00109514	0.00116641	1	6.8764	6.40449	hek-p4-mediumU1	exon	ENSG00000182457
chr22	31369486	31369487	A	G	+	0.00288898	0.0023172	0.524126	6.8764	4.77528	hek-p4-mediumU1	exon	ENSG00000182457
chr22	31369488	31369489	A	G	+	0.00165153	0.00154839	1	6.8764	7.24719	hek-p4-mediumU1	exon	ENSG00000182457
chr22	31369585	31369586	T	C	+	0.00238867	0.00232504	1	6.17978	6.06742	hek-p4-mediumU1	exon	ENSG00000182457
chr22	31369586	31369587	G	T	+	0.00290946	0.00278293	1	6.17978	2.4382	hek-p4-mediumU1	exon	ENSG00000182457
chr5	52405976	52405977	C	T	+	0.00139223	0.000650449	0.210607	7.55056	7.66292	hek-p4-mediumU1	exon	ENSG00000247796
chr5	52405977	52405978	G	C	+	0.000756334	0.00227882	0.0198799	7.55056	2.68539	hek-p4-mediumU1	exon	ENSG00000247796
chr5	52405977	52405978	G	T	+	0.000630279	0.00107239	0.412067	7.55056	3.80899	hek-p4-mediumU1	exon	ENSG00000247796
chr5	52405770	52405771	T	C	+	0.00138122	0.00100376	0.503119	8.24719	8.13483	hek-p4-strongU1	exon	ENSG00000247796
chr5	52405771	52405772	G	A	+	0.000875	0.00074897	0.790318	8.24719	4.93258	hek-p4-strongU1	exon	ENSG00000247796
chr5	52405773	52405774	T	C	+	0.00126024	0.0021389	0.247395	8.24719	2.82022	hek-p4-strongU1	exon	ENSG00000247796
chr5	52405775	52405776	A	G	+	0.00202122	0.00228137	0.735231	8.24719	6.14607	hek-p4-strongU1	exon	ENSG00000247796
chr5	52405777	52405778	A	G	+	0.00498212	0.00352734	0.178724	8.24719	8.61798	hek-p4-strongU1	exon	ENSG00000247796
chr16	87349393	87349394	C	G	-	0.0366528	0.0328849	0.24021	4.10112	0.52809	hek-p4-weakU1	exon	ENSG00000260456
chr16	87349393	87349394	C	T	-	0.000691563	0.000815328	1	4.10112	0.797753	hek-p4-weakU1	exon	ENSG00000260456
chr16	87349394	87349395	A	G	-	0.000867195	0.00172946	0.188975	4.10112	3.8427	hek-p4-weakU1	exon	ENSG00000260456
chr17	43717824	43717825	G	T	+	0.0048011	0.002737	0.283885	4.78652	4.4382	hek-p4-weakU1	exon	ENSG00000167159
chr17	43717912	43717913	A	G	+	0.00291375	0.00181159	0.370111	4.59551	2.50562	hek-p4-weakU1	exon	ENSG00000167159
chr17	43717913	43717914	G	C	+	0.00531601	0.00407664	0.524051	4.59551	-0.269663	hek-p4-weakU1	exon	ENSG00000167159
chr17	43717914	43717915	G	C	+	0.00293427	0.00242522	0.781084	4.59551	-4.98876	hek-p4-weakU1	exon	ENSG00000167159
chr17	43717920	43717921	C	G	+	0.00289352	0.00159936	0.339168	4.59551	5.22472	hek-p4-weakU1	exon	ENSG00000167159
chr17	43717920	43717921	C	T	+	0.00289352	0.0009996	0.137637	4.59551	4.52809	hek-p4-weakU1	exon	ENSG00000167159
chr17	43718013	43718014	G	T	+	0.00389712	0.00562892	0.385121	5.61798	1.8764	hek-p4-weakU1	exon	ENSG00000167159
chr17	43718915	43718916	A	G	+	0.0295983	0.00178518	4.18252e-09	5.13483	3.04494	hek-p4-weakU1	exon	ENSG00000167159
chr19	51301151	51301152	T	C	-	0.00119275	0.000874781	0.560469	5.89888	3.79775	hek-p4-weakU1	exon	ENSG00000167747
chr19	51301331	51301332	C	A	-	0.00275482	0.00212495	0.66246	4.77528	5.79775	hek-p4-weakU1	exon	ENSG00000167747
chr19	51301332	51301333	C	A	-	0.00349127	0.00247883	0.432826	4.77528	1.30337	hek-p4-weakU1	exon	ENSG00000167747
chr19	51301333	51301334	G	C	-	0.00228368	0.00226151	1	4.77528	5.38202	hek-p4-weakU1	exon	ENSG00000167747
chr19	51301335	51301336	A	G	-	0.00352201	0.0039208	0.863083	4.77528	-0.651685	hek-p4-weakU1	exon	ENSG00000167747
chr19	51301337	51301338	T	C	-	0.00124719	0.00132727	1	4.77528	8.08989	hek-p4-weakU1	exon	ENSG00000167747
chr19	51301338	51301339	T	C	-	0.001765	0.00226458	0.650244	4.77528	2.68539	hek-p4-weakU1	exon	ENSG00000167747
chr19	51301388	51301389	T	C	-	0.00218579	0.00257584	0.837195	4.77528	8.07865	hek-p4-weakU1	exon	ENSG00000167747
chr19	51301389	51301390	T	C	-	0.00506329	0.00712416	0.245209	4.77528	2.67416	hek-p4-weakU1	exon	ENSG00000167747
chr19	51301391	51301392	A	C	-	0.00248413	0.00186594	0.506592	4.77528	-4.42697	hek-p4-weakU1	exon	ENSG00000167747
chr19	51301391	51301392	A	G	-	0.00138007	0.00287068	0.203653	4.77528	-0.651685	hek-p4-weakU1	exon	ENSG00000167747
chr19	51301393	51301394	C	A	-	0.00216743	0.00702811	0.000693896	4.77528	1.03371	hek-p4-weakU1	exon	ENSG00000167747
chr19	51301394	51301395	C	A	-	0.00379507	0.00602842	0.158644	4.77528	4.68539	hek-p4-weakU1	exon	ENSG00000167747
chr19	51301539	51301540	G	C	-	0.00307606	0.00113395	0.01611	4.38202	4.68539	hek-p4-weakU1	exon	ENSG00000167747
chr19	51301540	51301541	C	G	-	0.00380711	0.00185741	0.0384256	4.38202	0.808989	hek-p4-weakU1	exon	ENSG00000167747
chr19	51301540	51301541	C	T	-	0.00183305	0.0012859	0.523358	4.38202	1.07865	hek-p4-weakU1	exon	ENSG00000167747
chr19	51301541	51301542	C	A	-	0.000695604	0.00198076	0.0398211	4.38202	4.03371	hek-p4-weakU1	exon	ENSG00000167747
chr19	51301542	51301543	C	A	-	0.00152714	0.00197908	0.553718	4.38202	0.921348	hek-p4-weakU1	exon	ENSG00000167747
chr19	51301543	51301544	A	C	-	0.0013988	0.00113427	0.814491	4.38202	-4.82022	hek-p4-weakU1	exon	ENSG00000167747
chr19	51301543	51301544	A	G	-	0.000839278	0.000708918	1	4.38202	-1.04494	hek-p4-weakU1	exon	ENSG00000167747
chr19	51301545	51301546	T	C	-	0.00236407	0.00127714	0.168879	4.38202	7.69663	hek-p4-weakU1	exon	ENSG00000167747
chr19	51301546	51301547	T	C	-	0.00750208	0.000706514	2.05673e-11	4.38202	2.29213	hek-p4-weakU1	exon	ENSG00000167747
chr19	51301977	51301978	A	G	-	0.00208464	0.00126192	0.349347	4.13483	4.20225	hek-p4-weakU1	exon	ENSG00000167747
chr19	51301979	51301980	G	C	-	0.00167224	0.000693963	0.155009	4.13483	7.70787	hek-p4-weakU1	exon	ENSG00000167747
chr19	51301980	51301981	T	A	-	0.00244119	0.00106952	0.0942781	4.13483	1.68539	hek-p4-weakU1	exon	ENSG00000167747
chr19	51301980	51301981	T	C	-	0.0108744	0.0154316	0.0449102	4.13483	2.03371	hek-p4-weakU1	exon	ENSG00000167747
chr19	51301980	51301981	T	G	-	0.00110963	0.00122231	1	4.13483	1.42697	hek-p4-weakU1	exon	ENSG00000167747
chr19	51301982	51301983	A	C	-	0.0023153	0.00294902	0.590407	4.13483	-5.06742	hek-p4-weakU1	exon	ENSG00000167747
chr19	51301985	51301986	C	A	-	0.00209074	0.00276052	0.576601	4.13483	4.04494	hek-p4-weakU1	exon	ENSG00000167747
chr19	51301985	51301986	C	G	-	0.00209074	0.00193237	0.837802	4.13483	3.93258	hek-p4-weakU1	exon	ENSG00000167747
chr19	51302035	51302036	A	G	-	0.0014373	0.000672948	0.261313	4.46067	4.20225	hek-p4-weakU1	exon	ENSG00000167747
chr19	51302037	51302038	A	G	-	0.00318302	0.000949024	0.00445715	4.46067	-0.966292	hek-p4-weakU1	exon	ENSG00000167747
chr19	51302039	51302040	C	A	-	0.00139446	0.0024688	0.235104	4.46067	0.719101	hek-p4-weakU1	exon	ENSG00000167747
chr19	51302607	51302608	T	C	-	0.00720461	0.00509165	0.164149	4.33708	4.61798	hek-p4-weakU1	exon	ENSG00000167747
chr19	51302608	51302609	C	A	-	0.000802955	0.000843739	1	4.33708	5.35955	hek-p4-weakU1	exon	ENSG00000167747
chr19	51302609	51302610	A	G	-	0.0394477	0.00119781	4.68546e-59	4.33708	4.23596	hek-p4-weakU1	exon	ENSG00000167747
chr19	51302612	51302613	A	G	-	0.00198873	0.00121507	0.361447	4.33708	-1.08989	hek-p4-weakU1	exon	ENSG00000167747
chr19	51305507	51305508	G	A	-	0.00124502	0.000929368	0.752919	4.1573	4.08989	hek-p4-weakU1	exon	ENSG00000167747
chr19	51305508	51305509	C	G	-	0.00388299	0.00112846	0.00766468	4.1573	3.85393	hek-p4-weakU1	exon	ENSG00000167747
chr19	51305509	51305510	T	C	-	0.00306905	0.00390698	0.597588	4.1573	7.46067	hek-p4-weakU1	exon	ENSG00000167747
chr19	51305511	51305512	C	G	-	0.00423392	0.00227747	0.124127	4.1573	0.94382	hek-p4-weakU1	exon	ENSG00000167747
chr19	51305512	51305513	A	G	-	0.00502779	0.00227273	0.0429483	4.1573	-1.26966	hek-p4-weakU1	exon	ENSG00000167747
chr21	46357577	46357578	T	C	-	0.00421667	0.00362131	0.821582	4.86517	5.23596	hek-p4-weakU1	exon	ENSG00000183250
chr21	46357579	46357580	T	C	-	0.00191816	0.00359159	0.265877	4.86517	2.76404	hek-p4-weakU1	exon	ENSG00000183250
chr21	46357583	46357584	T	C	-	0.00219642	0.00507099	0.130852	4.86517	8.17978	hek-p4-weakU1	exon	ENSG00000183250
chr21	46359681	46359682	G	C	-	0.00975494	0.003861	0.00431296	5.48315	8.69663	hek-p4-weakU1	exon	ENSG00000183250
chr21	46359684	46359685	C	A	-	0.00140944	0.0017337	0.764979	5.48315	1.74157	hek-p4-weakU1	exon	ENSG00000183250
chr22	31367348	31367349	G	T	+	0.00981354	0.0134736	0.447885	4.49438	0.752809	hek-p4-weakU1	exon	ENSG00000182457
chr22	31367355	31367356	A	G	+	0.00490196	0.00184128	0.0750387	4.49438	4.77528	hek-p4-weakU1	exon	ENSG00000182457
chr22	31367642	31367643	T	C	+	0.00157791	0.00475543	0.00396395	4.11236	-1.31461	hek-p4-weakU1	exon	ENSG00000182457
chr22	31367643	31367644	G	T	+	0.0015776	0.00356839	0.060448	4.11236	0.651685	hek-p4-weakU1	exon	ENSG00000182457
chr22	31367644	31367645	A	G	+	0.0053421	0.00688587	0.324566	4.11236	2.01124	hek-p4-weakU1	exon	ENSG00000182457
chr22	31367644	31367645	A	T	+	0.00308198	0.00206576	0.336463	4.11236	1.66292	hek-p4-weakU1	exon	ENSG00000182457
chr22	31367646	31367647	A	G	+	0.00523034	0.00459496	0.679645	4.11236	4.48315	hek-p4-weakU1	exon	ENSG00000182457
chr22	31367647	31367648	A	G	+	0.00177165	0.0018663	1	4.11236	4.39326	hek-p4-weakU1	exon	ENSG00000182457
chr22	31367754	31367755	A	G	+	0.00211092	0.00488709	0.0166428	4.50562	7.82022	hek-p4-weakU1	exon	ENSG00000182457
chr22	31367756	31367757	T	C	+	0.00194818	0.00289312	0.341295	4.50562	-0.921348	hek-p4-weakU1	exon	ENSG00000182457
chr22	31367758	31367759	A	G	+	0.0029036	0.00439635	0.212961	4.50562	2.40449	hek-p4-weakU1	exon	ENSG00000182457
chr22	31367759	31367760	A	G	+	0.00211661	0.00388317	0.120423	4.50562	7.80899	hek-p4-weakU1	exon	ENSG00000182457
chr22	31367760	31367761	T	C	+	0.00116505	0.00271924	0.0864155	4.50562	3.17978	hek-p4-weakU1	exon	ENSG00000182457
chr22	31367761	31367762	T	C	+	0.000962649	0.00101095	1	4.50562	4.57303	hek-p4-weakU1	exon	ENSG00000182457
chr22	31369327	31369328	A	G	+	0.00359971	0.00717322	0.00446873	5.03371	2.94382	hek-p4-weakU1	exon	ENSG00000182457
chr22	31369327	31369328	A	T	+	0.00100792	0.000664187	0.568919	5.03371	2.85393	hek-p4-weakU1	exon	ENSG00000182457
chr22	31369328	31369329	G	T	+	0.00213919	0.00211864	1	5.03371	1.29213	hek-p4-weakU1	exon	ENSG00000182457
chr22	31369329	31369330	G	A	+	0.000716435	0.000791975	1	5.03371	-4.06742	hek-p4-weakU1	exon	ENSG00000182457
chr22	31369330	31369331	T	C	+	0.00353045	0.00453757	0.359823	5.03371	-0.393258	hek-p4-weakU1	exon	ENSG00000182457
chr22	31369330	31369331	T	G	+	0.00073551	0.000667289	1	5.03371	-4.16854	hek-p4-weakU1	exon	ENSG00000182457
chr22	31369331	31369332	C	A	+	0.00113976	0.0019836	0.217123	5.03371	8.7191	hek-p4-weakU1	exon	ENSG00000182457
chr22	31369331	31369332	C	G	+	0.00113976	0.000793441	0.596849	5.03371	8.24719	hek-p4-weakU1	exon	ENSG00000182457
chr22	31369332	31369333	A	G	+	0.00539313	0.00593981	0.741293	5.03371	2.93258	hek-p4-weakU1	exon	ENSG00000182457
chr22	31369333	31369334	C	T	+	0.00170479	0.00106016	0.371963	5.03371	5.13483	hek-p4-weakU1	exon	ENSG00000182457
chr22	31369334	31369335	T	C	+	0.00183772	0.00329598	0.10343	5.03371	3.70787	hek-p4-weakU1	exon	ENSG00000182457
chr22	31369335	31369336	G	A	+	0.000995308	0.00078637	0.784075	5.03371	4.75281	hek-p4-weakU1	exon	ENSG00000182457
chr22	31369335	31369336	G	T	+	0.00156406	0.00301442	0.0849912	5.03371	4.33708	hek-p4-weakU1	exon	ENSG00000182457
chr22	31369571	31369572	A	G	+	0.00136519	0.0019018	0.512266	4.86517	2.77528	hek-p4-weakU1	exon	ENSG00000182457
chr22	31369572	31369573	G	T	+	0.00164903	0.0034662	0.0487338	4.86517	1.1236	hek-p4-weakU1	exon	ENSG00000182457
chr22	31369574	31369575	T	C	+	0.00103377	0.00250376	0.123677	4.86517	-0.561798	hek-p4-weakU1	exon	ENSG00000182457
chr22	31369575	31369576	A	G	+	0.00273177	0.00220859	0.687323	4.86517	4.39326	hek-p4-weakU1	exon	ENSG00000182457
chr22	31369577	31369578	A	G	+	0.0087382	0.00612745	0.15915	4.86517	8.16854	hek-p4-weakU1	exon	ENSG00000182457
chr22	31369578	31369579	A	C	+	0.00102093	0.00121359	0.768907	4.86517	4.93258	hek-p4-weakU1	exon	ENSG00000182457
chr22	31369578	31369579	A	G	+	0.00306279	0.00242718	0.701315	4.86517	5.23596	hek-p4-weakU1	exon	ENSG00000182457
chr5	52405852	52405853	A	G	+	0.00189107	0.00304183	0.152543	4.78652	2.69663	hek-p4-weakU1	exon	ENSG00000247796
chr5	52405852	52405853	A	T	+	0.00126072	0.00152091	0.676676	4.78652	2.60674	hek-p4-weakU1	exon	ENSG00000247796
chr5	52405854	52405855	G	A	+	0.000868594	0.000626645	0.774365	4.78652	-4.31461	hek-p4-weakU1	exon	ENSG00000247796
chr5	52405855	52405856	C	G	+	0.0107597	0.00572956	0.000685597	4.78652	1.01124	hek-p4-weakU1	exon	ENSG00000247796
chr5	52405855	52405856	C	T	+	0.00207415	0.00140056	0.340788	4.78652	10.2135	hek-p4-weakU1	exon	ENSG00000247796
chr5	52405856	52405857	G	A	+	0.000998253	0.000755953	0.790471	4.78652	5.25843	hek-p4-weakU1	exon	ENSG00000247796
chr5	52405856	52405857	G	C	+	0.00074869	0.00277183	0.00221588	4.78652	1.57303	hek-p4-weakU1	exon	ENSG00000247796
chr5	52405857	52405858	A	C	+	0.000682221	0.00121622	0.423812	4.78652	2.07865	hek-p4-weakU1	exon	ENSG00000247796
chr5	52405857	52405858	A	G	+	0.0169191	0.0143243	0.231613	4.78652	2.68539	hek-p4-weakU1	exon	ENSG00000247796
chr5	52405857	52405858	A	T	+	0.00491199	0.00675676	0.159956	4.78652	2.33708	hek-p4-weakU1	exon	ENSG00000247796
chr5	52405859	52405860	C	G	+	0.00429564	0.013163	2.16802e-09	4.78652	5.08989	hek-p4-weakU1	exon	ENSG00000247796
chr5	52405860	52405861	A	G	+	0.00211732	0.00238663	0.741597	4.78652	5.06742	hek-p4-weakU1	exon	ENSG00000247796
chr5	52405860	52405861	A	T	+	0.00087184	0.000879287	1	4.78652	4.37079	hek-p4-weakU1	exon	ENSG00000247796
chr5	52408102	52408103	A	G	+	0.0027668	0.00132743	0.0676655	5.05618	2.96629	hek-p4-weakU1	exon	ENSG00000247796
chr5	52408103	52408104	T	A	+	0.000928259	0.00692734	3.1257e-09	5.05618	5.48315	hek-p4-weakU1	exon	ENSG00000247796
chr5	52408103	52408104	T	C	+	0.00212173	0.00369458	0.111206	5.05618	3.93258	hek-p4-weakU1	exon	ENSG00000247796
chr5	52408105	52408106	T	C	+	0.00132644	0.00154512	0.823842	5.05618	-0.370787	hek-p4-weakU1	exon	ENSG00000247796
chr5	52408105	52408106	T	G	+	0.000928505	0.00231768	0.0522927	5.05618	-4.14607	hek-p4-weakU1	exon	ENSG00000247796
chr5	52408106	52408107	A	G	+	0.00212173	0.00362812	0.112174	5.05618	4.58427	hek-p4-weakU1	exon	ENSG00000247796
chr5	52408106	52408107	A	T	+	0.000663042	0.000907029	0.764674	5.05618	1.1236	hek-p4-weakU1	exon	ENSG00000247796
chr5	52408109	52408110	A	G	+	0.00483676	0.0129254	4.20571e-07	5.05618	5.42697	hek-p4-weakU1	exon	ENSG00000247796
chr5	52408110	52408111	G	A	+	0.000799361	0.00108275	0.592656	5.05618	4.77528	hek-p4-weakU1	exon	ENSG00000247796
chr16	87348699	87348700	C	A	-	0.000113161	3.16062e-05	1	5.43	5.39	hek-p4-3Accept	exon	ENSG00000260456
chr16	87348699	87348700	C	G	-	0.0250085	0.0212078	1	5.43	5.79	hek-p4-3Accept	exon	ENSG00000260456
chr16	87348699	87348700	C	T	-	0.000301762	0.000737479	1	5.43	5.32	hek-p4-3Accept	exon	ENSG00000260456
chr16	87348699	87348700	C	A	-	0.00015039	6.97524e-05	1	5.43	5.39	hek-p1-3Accept	exon	ENSG00000260456
chr16	87348699	87348700	C	G	-	0.0292056	0.0214605	1	5.43	5.79	hek-p1-3Accept	exon	ENSG00000260456
chr16	87348699	87348700	C	T	-	0.000541402	0.000459204	1	5.43	5.32	hek-p1-3Accept	exon	ENSG00000260456
chr16	87348700	87348701	A	C	-	0.00125795	0.00116913	1	5.43	4.16	hek-p4-3Accept	exon	ENSG00000260456
chr16	87348700	87348701	A	G	-	0.00103596	0.0020796	1	5.43	4.07	hek-p4-3Accept	exon	ENSG00000260456
chr16	87348700	87348701	A	T	-	0.000517981	0.000372466	1	5.43	3.52	hek-p4-3Accept	exon	ENSG00000260456
chr16	87348700	87348701	A	C	-	0.0016717	0.000536083	1	5.43	4.16	hek-p1-3Accept	exon	ENSG00000260456
chr16	87348700	87348701	A	G	-	0.00143708	0.00175082	1	5.43	4.07	hek-p1-3Accept	exon	ENSG00000260456
chr16	87348700	87348701	A	T	-	0.000322609	0.00035929	1	5.43	3.52	hek-p1-3Accept	exon	ENSG00000260456
chr16	87349377	87349378	C	A	-	7.36377e-05	7.20765e-05	1	10.48	4.7	hek-p4-5Donor	exon	ENSG00000260456
chr16	87349377	87349378	C	G	-	0.00106775	0.00165776	1	10.48	6.06	hek-p4-5Donor	exon	ENSG00000260456
chr16	87349377	87349378	C	T	-	0.000405007	0.000411866	1	10.48	5.2	hek-p4-5Donor	exon	ENSG00000260456
chr16	87349377	87349378	C	A	-	8.75785e-05	0.000103266	1	10.48	4.7	hek-p1-5Donor	exon	ENSG00000260456
chr16	87349377	87349378	C	G	-	0.00172238	0.0013023	1	10.48	6.06	hek-p1-5Donor	exon	ENSG00000260456
chr16	87349377	87349378	C	T	-	0.000350314	0.000562226	1	10.48	5.2	hek-p1-5Donor	exon	ENSG00000260456
chr16	87349378	87349379	G	A	-	0.000223173	0.000332426	1	10.48	8.92	hek-p4-5Donor	exon	ENSG00000260456
chr16	87349378	87349379	G	C	-	0.0111586	0.0104091	1	10.48	9.08	hek-p4-5Donor	exon	ENSG00000260456
chr16	87349378	87349379	G	T	-	0.00040915	0.000280485	1	10.48	9.31	hek-p4-5Donor	exon	ENSG00000260456
chr16	87349378	87349379	G	A	-	0.000294594	0.000410913	1	10.48	8.92	hek-p1-5Donor	exon	ENSG00000260456
chr16	87349378	87349379	G	C	-	0.0105759	0.0100645	1	10.48	9.08	hek-p1-5Donor	exon	ENSG00000260456
chr16	87349378	87349379	G	T	-	0.000206216	0.000295163	1	10.48	9.31	hek-p1-5Donor	exon	ENSG00000260456
chr16	87349379	87349380	A	C	-	0.00174695	0.00202682	1	10.48	9.63	hek-p4-5Donor	exon	ENSG00000260456
chr16	87349379	87349380	A	G	-	0.00765685	0.00806569	1	10.48	10.19	hek-p4-5Donor	exon	ENSG00000260456
chr16	87349379	87349380	A	T	-	0.00189563	0.00165263	1	10.48	10.38	hek-p4-5Donor	exon	ENSG00000260456
chr16	87349379	87349380	A	C	-	0.00218238	0.00229074	1	10.48	9.63	hek-p1-5Donor	exon	ENSG00000260456
chr16	87349379	87349380	A	G	-	0.00816916	0.00917458	1	10.48	10.19	hek-p1-5Donor	exon	ENSG00000260456
chr16	87349379	87349380	A	T	-	0.00191695	0.00156583	1	10.48	10.38	hek-p1-5Donor	exon	ENSG00000260456
chr16	87349426	87349427	T	A	-	0	8.67664e-06	1	13.84	13.94	hek-p1-3Accept	exon	ENSG00000260456
chr16	87349426	87349427	T	C	-	0.00011213	5.63982e-05	1	13.84	13.23	hek-p1-3Accept	exon	ENSG00000260456
chr16	87349426	87349427	T	G	-	2.24261e-05	2.16916e-05	1	13.84	14.06	hek-p1-3Accept	exon	ENSG00000260456
chr16	87349427	87349428	T	C	-	0.000127299	0.000144328	1	13.84	13.15	hek-p4-3Accept	exon	ENSG00000260456
chr16	87349427	87349428	T	A	-	8.96901e-05	2.60284e-05	1	13.84	13.99	hek-p1-3Accept	exon	ENSG00000260456
chr16	87349427	87349428	T	C	-	0.000291493	7.80853e-05	1	13.84	13.15	hek-p1-3Accept	exon	ENSG00000260456
chr16	87349427	87349428	T	G	-	2.24225e-05	2.60284e-05	1	13.84	12.89	hek-p1-3Accept	exon	ENSG00000260456
chr16	87349428	87349429	C	A	-	3.18167e-05	8.0168e-06	1	13.84	10.57	hek-p4-3Accept	exon	ENSG00000260456
chr16	87349428	87349429	C	T	-	3.18167e-05	4.0084e-05	1	13.84	12.06	hek-p4-3Accept	exon	ENSG00000260456
chr16	87349428	87349429	C	A	-	2.24054e-05	3.47188e-05	1	13.84	10.57	hek-p1-3Accept	exon	ENSG00000260456
chr16	87349428	87349429	C	G	-	8.96218e-05	1.30195e-05	1	13.84	11.14	hek-p1-3Accept	exon	ENSG00000260456
chr16	87349428	87349429	C	T	-	8.96218e-05	3.03789e-05	1	13.84	12.06	hek-p1-3Accept	exon	ENSG00000260456
chr16	87350697	87350698	T	A	-	4.52223e-05	2.18122e-05	1	3.1	2.89	hek-p1-5Donor	exon	ENSG00000260456
chr16	87350697	87350698	T	C	-	0.000113056	6.97989e-05	0.0313047	3.1	2.99	hek-p1-5Donor	exon	ENSG00000260456
chr16	87350697	87350698	T	G	-	2.26111e-05	1.74497e-05	1	3.1	3.16	hek-p1-5Donor	exon	ENSG00000260456
chr16	87350697	87350698	T	C	-	6.36821e-05	6.4348e-05	1	3.1	2.99	hek-p4-5Donor	exon	ENSG00000260456
chr16	87350698	87350699	G	T	-	6.78549e-05	2.61779e-05	1	3.1	3.24	hek-p1-5Donor	exon	ENSG00000260456
chr16	87350698	87350699	G	C	-	9.55505e-05	3.21771e-05	1	3.1	3.32	hek-p4-5Donor	exon	ENSG00000260456
chr17	43718029	43718030	C	A	+	0.000988875	0.00417068	1	1.04	0.5	hek-p4-5Donor	exon	ENSG00000167159
chr17	43718029	43718030	C	G	+	0.000247219	0.00117634	1	1.04	-0.53	hek-p4-5Donor	exon	ENSG00000167159
chr17	43718029	43718030	C	T	+	0.000247219	0.000641643	1	1.04	-1.24	hek-p4-5Donor	exon	ENSG00000167159
chr17	43718029	43718030	C	A	+	0.0014498	0.00470219	5.49859e-06	1.04	0.5	hek-p1-5Donor	exon	ENSG00000167159
chr17	43718030	43718031	A	G	+	0.00144474	0.00449227	1	1.04	-0.56	hek-p4-5Donor	exon	ENSG00000167159
chr17	43718030	43718031	A	T	+	0.00048158	0.000208943	1	1.04	-0.65	hek-p4-5Donor	exon	ENSG00000167159
chr17	43718030	43718031	A	G	+	0.00105578	0.000380228	1	1.04	-0.56	hek-p1-5Donor	exon	ENSG00000167159
chr17	43718031	43718032	G	A	+	0.000236686	0.000615258	1	1.04	-2.92	hek-p4-5Donor	exon	ENSG00000167159
chr17	43718031	43718032	G	C	+	0.000946746	0.0014356	1	1.04	-2.96	hek-p4-5Donor	exon	ENSG00000167159
chr17	43718031	43718032	G	T	+	0.000710059	0.00164069	1	1.04	-4.45	hek-p4-5Donor	exon	ENSG00000167159
chr17	43718031	43718032	G	C	+	0.000344293	0.000772798	1	1.04	-2.96	hek-p1-5Donor	exon	ENSG00000167159
chr17	43718031	43718032	G	T	+	0.000688587	0.00193199	1	1.04	-4.45	hek-p1-5Donor	exon	ENSG00000167159
chr17	43718834	43718835	T	C	+	0.00107469	0.000725514	1	-25.34	-27.07	hek-p4-3Accept	exon	ENSG00000167159
chr19	51302212	51302213	A	C	-	8.20143e-05	0.000368189	1	10.76	10.13	hek-p4-3Accept	exon	ENSG00000167747
chr19	51302212	51302213	A	G	-	0.00754531	0.0151292	7.71475e-05	10.76	10.95	hek-p4-3Accept	exon	ENSG00000167747
chr19	51302212	51302213	A	T	-	0.000246043	0.000435132	0.265311	10.76	10.62	hek-p4-3Accept	exon	ENSG00000167747
chr19	51302213	51302214	T	A	-	0.00106105	0.00049613	0.416835	10.76	11.83	hek-p4-3Accept	exon	ENSG00000167747
chr19	51302213	51302214	T	C	-	0.00244858	0.00135609	0.0259572	10.76	11.38	hek-p4-3Accept	exon	ENSG00000167747
chr19	51302213	51302214	T	G	-	0.00179563	0.00168684	0.052894	10.76	10.7	hek-p4-3Accept	exon	ENSG00000167747
chr19	51302214	51302215	G	A	-	0.000161956	0.000394387	1	10.76	10.46	hek-p4-3Accept	exon	ENSG00000167747
chr19	51302214	51302215	G	C	-	0.000647826	0.000361521	0.00109606	10.76	12.34	hek-p4-3Accept	exon	ENSG00000167747
chr19	51302214	51302215	G	T	-	0.000161956	6.57311e-05	1	10.76	11.37	hek-p4-3Accept	exon	ENSG00000167747
chr19	51302550	51302551	C	G	-	0.00160795	0.0344828	4.24012e-10	6.29	2.3	hek-p1-5Donor	exon	ENSG00000167747
chr19	51302550	51302551	C	A	-	0.000556677	0.00077758	0.0248828	6.29	0.28	hek-p4-5Donor	exon	ENSG00000167747
chr19	51302550	51302551	C	G	-	0.00201795	0.0037583	1.94379e-10	6.29	2.3	hek-p4-5Donor	exon	ENSG00000167747
chr19	51302550	51302551	C	T	-	0.000417507	0.000323992	0.691899	6.29	0.43	hek-p4-5Donor	exon	ENSG00000167747
chr19	51302551	51302552	A	C	-	0.000914977	0.000557651	0.0202934	6.29	6.04	hek-p4-5Donor	exon	ENSG00000167747
chr19	51302551	51302552	A	G	-	0.00105574	0.000787272	0.00245954	6.29	8.51	hek-p4-5Donor	exon	ENSG00000167747
chr19	51302552	51302553	A	C	-	0.00042334	0.000658653	0.689882	6.29	5.46	hek-p4-5Donor	exon	ENSG00000167747
chr19	51302552	51302553	A	G	-	0.00042334	0.000724518	0.689882	6.29	7.54	hek-p4-5Donor	exon	ENSG00000167747
chr19	51302552	51302553	A	T	-	0	9.8798e-05	1	6.29	7.23	hek-p4-5Donor	exon	ENSG00000167747
chr19	51302611	51302612	C	A	-	0.000125251	0.000234887	1	12.99	12.11	hek-p4-3Accept	exon	ENSG00000167747
chr19	51302611	51302612	C	G	-	0.000960254	0.00125985	1	12.99	12.78	hek-p4-3Accept	exon	ENSG00000167747
chr19	51302611	51302612	C	T	-	0.000375752	0.000256241	1	12.99	12.52	hek-p4-3Accept	exon	ENSG00000167747
chr19	51302611	51302612	C	A	-	0.000290606	4.08422e-05	1	12.99	12.11	hek-p1-3Accept	exon	ENSG00000167747
chr19	51302611	51302612	C	G	-	0.00106556	0.000142948	1	12.99	12.78	hek-p1-3Accept	exon	ENSG00000167747
chr19	51302611	51302612	C	T	-	0.000339041	0.000224632	1	12.99	12.52	hek-p1-3Accept	exon	ENSG00000167747
chr19	51302612	51302613	A	C	-	0.00267827	0.0027817	1	12.99	11.55	hek-p4-3Accept	exon	ENSG00000167747
chr19	51302612	51302613	A	G	-	0.0010462	0.000855908	1	12.99	11.46	hek-p4-3Accept	exon	ENSG00000167747
chr19	51302612	51302613	A	T	-	0.000585872	0.000492147	1	12.99	11.64	hek-p4-3Accept	exon	ENSG00000167747
chr19	51302612	51302613	A	C	-	0.00320326	0.00077708	1	12.99	11.55	hek-p1-3Accept	exon	ENSG00000167747
chr19	51302612	51302613	A	G	-	0.000582411	0.00077708	1	12.99	11.46	hek-p1-3Accept	exon	ENSG00000167747
chr19	51302612	51302613	A	T	-	0.00050961	0.000143146	1	12.99	11.64	hek-p1-3Accept	exon	ENSG00000167747
chr19	51302613	51302614	C	A	-	0.000292032	0.000512273	1	12.99	10.55	hek-p4-3Accept	exon	ENSG00000167747
chr19	51302613	51302614	C	G	-	0.000458907	0.000234792	1	12.99	10.82	hek-p4-3Accept	exon	ENSG00000167747
chr19	51302613	51302614	C	T	-	4.17188e-05	4.26894e-05	1	12.99	12.03	hek-p4-3Accept	exon	ENSG00000167747
chr19	51302613	51302614	C	T	-	0.000363064	8.16427e-05	1	12.99	12.03	hek-p1-3Accept	exon	ENSG00000167747
chr19	51305473	51305474	C	A	-	0.000443164	0.00136195	1	10.77	5.58	hek-p4-5Donor	exon	ENSG00000167747
chr19	51305473	51305474	C	G	-	0.00150676	0.00103178	1	10.77	7.45	hek-p4-5Donor	exon	ENSG00000167747
chr19	51305473	51305474	C	T	-	0.000531797	0.000165085	1	10.77	7.61	hek-p4-5Donor	exon	ENSG00000167747
chr19	51305473	51305474	C	A	-	0.00052028	6.82268e-05	1	10.77	5.58	hek-p1-5Donor	exon	ENSG00000167747
chr19	51305473	51305474	C	G	-	0.00142511	0.00090969	1	10.77	7.45	hek-p1-5Donor	exon	ENSG00000167747
chr19	51305473	51305474	C	T	-	0.000248829	0.000318392	1	10.77	7.61	hek-p1-5Donor	exon	ENSG00000167747
chr19	51305474	51305475	T	A	-	0.000664481	0.000764463	1	10.77	9.45	hek-p4-5Donor	exon	ENSG00000167747
chr19	51305474	51305475	T	C	-	0.000620183	0.00163223	1	10.77	9.84	hek-p4-5Donor	exon	ENSG00000167747
chr19	51305474	51305475	T	G	-	0.000664481	0.000991736	1	10.77	10.1	hek-p4-5Donor	exon	ENSG00000167747
chr19	51305474	51305475	T	A	-	0.000907091	0.000318406	1	10.77	9.45	hek-p1-5Donor	exon	ENSG00000167747
chr19	51305474	51305475	T	C	-	0.000975123	0.000636812	1	10.77	9.84	hek-p1-5Donor	exon	ENSG00000167747
chr19	51305474	51305475	T	G	-	0.0012019	0.00027292	1	10.77	10.1	hek-p1-5Donor	exon	ENSG00000167747
chr19	51305475	51305476	G	A	-	0.000265804	0.000185843	1	10.77	9.14	hek-p4-5Donor	exon	ENSG00000167747
chr19	51305475	51305476	G	C	-	0.00141762	0.00101181	1	10.77	10.06	hek-p4-5Donor	exon	ENSG00000167747
chr19	51305475	51305476	G	T	-	0.00110752	0.00173453	1	10.77	10.57	hek-p4-5Donor	exon	ENSG00000167747
chr19	51305475	51305476	G	A	-	0.00015886	0.000136339	1	10.77	9.14	hek-p1-5Donor	exon	ENSG00000167747
chr19	51305475	51305476	G	C	-	0.00152052	9.08926e-05	1	10.77	10.06	hek-p1-5Donor	exon	ENSG00000167747
chr19	51305475	51305476	G	T	-	0.000726216	0.000113616	1	10.77	10.57	hek-p1-5Donor	exon	ENSG00000167747
chr19	51305511	51305512	C	G	-	0.0347003	0.0159091	0.129481	12.82	12.81	hek-p4-3Accept	exon	ENSG00000167747
chr19	51305710	51305711	C	T	-	0.0004914	0.00022807	1	11	9.72	hek-p1-5Donor	exon	ENSG00000167747
chr19	51305711	51305712	T	C	-	0.0014918	0.00205679	1	11	10.45	hek-p1-5Donor	exon	ENSG00000167747
chr19	51305868	51305869	T	A	-	0.00115942	6.13779e-05	1	5.47	5.91	hek-p1-3Accept	exon	ENSG00000167747
chr19	51305868	51305869	T	C	-	0.00057971	0.00141169	1	5.47	5.14	hek-p1-3Accept	exon	ENSG00000167747
chr19	51305868	51305869	T	C	-	0.0042735	0.000694444	1	5.47	5.14	hek-p4-3Accept	exon	ENSG00000167747
chr19	51305870	51305871	T	C	-	0.000579039	0.000348256	1	5.47	7.36	hek-p1-3Accept	exon	ENSG00000167747
chr19	51305870	51305871	T	A	-	0.00425532	0.000694927	1	5.47	4.95	hek-p4-3Accept	exon	ENSG00000167747
chr19	51307828	51307829	C	A	-	0.000850822	0.00141231	1	5.5	1.65	hek-p4-5Donor	exon	ENSG00000167747
chr19	51307828	51307829	C	G	-	0.00089809	0.000885329	1	5.5	1.66	hek-p4-5Donor	exon	ENSG00000167747
chr19	51307828	51307829	C	T	-	0.000330875	0.000484823	1	5.5	0.98	hek-p4-5Donor	exon	ENSG00000167747
chr19	51307828	51307829	C	A	-	0.0008447	0.00019306	1	5.5	1.65	hek-p1-5Donor	exon	ENSG00000167747
chr19	51307828	51307829	C	G	-	0.00054657	0.0018582	1	5.5	1.66	hek-p1-5Donor	exon	ENSG00000167747
chr19	51307828	51307829	C	T	-	0.000223597	0.000386119	1	5.5	0.98	hek-p1-5Donor	exon	ENSG00000167747
chr19	51307829	51307830	C	A	-	0.000851466	0.00103275	1	5.5	6.13	hek-p4-5Donor	exon	ENSG00000167747
chr19	51307829	51307830	C	G	-	0.00141911	0.00107491	1	5.5	7.93	hek-p4-5Donor	exon	ENSG00000167747
chr19	51307829	51307830	C	T	-	0.000520341	0.000316149	1	5.5	8.41	hek-p4-5Donor	exon	ENSG00000167747
chr19	51307829	51307830	C	A	-	0.00077078	0.000314025	1	5.5	6.13	hek-p1-5Donor	exon	ENSG00000167747
chr19	51307829	51307830	C	G	-	0.00111887	0.0022948	1	5.5	7.93	hek-p1-5Donor	exon	ENSG00000167747
chr19	51307829	51307830	C	T	-	0.000397822	0.000507271	1	5.5	8.41	hek-p1-5Donor	exon	ENSG00000167747
chr19	51307830	51307831	C	A	-	0.000236105	0.000948407	1	5.5	6.74	hek-p4-5Donor	exon	ENSG00000167747
chr19	51307830	51307831	C	G	-	9.44421e-05	6.32271e-05	1	5.5	8.48	hek-p4-5Donor	exon	ENSG00000167747
chr19	51307830	51307831	C	T	-	9.44421e-05	0.00044259	1	5.5	7.13	hek-p4-5Donor	exon	ENSG00000167747
chr19	51307830	51307831	C	A	-	0.000347843	0.000265194	1	5.5	6.74	hek-p1-5Donor	exon	ENSG00000167747
chr19	51307830	51307831	C	G	-	0.000223614	0.000313412	1	5.5	8.48	hek-p1-5Donor	exon	ENSG00000167747
chr19	51307830	51307831	C	T	-	0.000347843	0.000289303	1	5.5	7.13	hek-p1-5Donor	exon	ENSG00000167747
chr21	46357594	46357595	C	A	-	0.000297177	0.000318954	1	7.39	8.4	hek-p1-3Accept	exon	ENSG00000183250
chr21	46357594	46357595	C	G	-	0.00460624	0.00342875	1	7.39	8.34	hek-p1-3Accept	exon	ENSG00000183250
chr21	46357594	46357595	C	T	-	0.00326895	0.000877123	1	7.39	7.94	hek-p1-3Accept	exon	ENSG00000183250
chr21	46357594	46357595	C	A	-	0.000210659	0.000979752	1	7.39	8.4	hek-p4-3Accept	exon	ENSG00000183250
chr21	46357594	46357595	C	G	-	0.00400253	0.00326584	1	7.39	8.34	hek-p4-3Accept	exon	ENSG00000183250
chr21	46357594	46357595	C	T	-	0.00168527	0.000979752	1	7.39	7.94	hek-p4-3Accept	exon	ENSG00000183250
chr21	46357595	46357596	T	A	-	0.00280298	0.00127004	1	7.39	8.77	hek-p1-3Accept	exon	ENSG00000183250
chr21	46357595	46357596	T	C	-	0.00147525	0.00127004	1	7.39	8.22	hek-p1-3Accept	exon	ENSG00000183250
chr21	46357595	46357596	T	G	-	0.000737626	0.000158755	0.117848	7.39	7.94	hek-p1-3Accept	exon	ENSG00000183250
chr21	46357595	46357596	T	A	-	0.0010469	0.000324886	1	7.39	8.77	hek-p4-3Accept	exon	ENSG00000183250
chr21	46357595	46357596	T	C	-	0.00125628	0.000649773	1	7.39	8.22	hek-p4-3Accept	exon	ENSG00000183250
chr21	46357596	46357597	G	A	-	0.000954899	0.000871563	1	7.39	5.9	hek-p1-3Accept	exon	ENSG00000183250
chr21	46357596	46357597	G	C	-	0.00249743	0.00174313	1	7.39	9.12	hek-p1-3Accept	exon	ENSG00000183250
chr21	46357596	46357597	G	T	-	0.000661084	0.00103003	1	7.39	7.43	hek-p1-3Accept	exon	ENSG00000183250
chr21	46357596	46357597	G	A	-	0.000208899	0.000324359	1	7.39	5.9	hek-p4-3Accept	exon	ENSG00000183250
chr21	46357596	46357597	G	C	-	0.00146229	0.000324359	0.175158	7.39	9.12	hek-p4-3Accept	exon	ENSG00000183250
chr21	46359507	46359508	C	A	-	0.000552715	0.00118413	1	6.03	-2.07	hek-p1-5Donor	exon	ENSG00000183250
chr21	46359507	46359508	C	G	-	0.000414536	0.000651273	1	6.03	-0.24	hek-p1-5Donor	exon	ENSG00000183250
chr21	46359507	46359508	C	T	-	6.90894e-05	0.00017762	1	6.03	-0.58	hek-p1-5Donor	exon	ENSG00000183250
chr21	46359507	46359508	C	A	-	0.000487646	0.000463285	1	6.03	-2.07	hek-p4-5Donor	exon	ENSG00000183250
chr21	46359507	46359508	C	T	-	0.000325098	0.000694927	1	6.03	-0.58	hek-p4-5Donor	exon	ENSG00000183250
chr21	46359508	46359509	T	A	-	0.000208652	0.000178253	1	6.03	2.88	hek-p1-5Donor	exon	ENSG00000183250
chr21	46359508	46359509	T	C	-	0.00125191	0.00124777	1	6.03	2.36	hek-p1-5Donor	exon	ENSG00000183250
chr21	46359508	46359509	T	C	-	0.000982318	0.000694444	0.00694821	6.03	2.36	hek-p4-5Donor	exon	ENSG00000183250
chr21	46359509	46359510	T	A	-	0.000209746	5.96588e-05	1	6.03	3.27	hek-p1-5Donor	exon	ENSG00000183250
chr21	46359509	46359510	T	C	-	0.00195763	0.00196874	1	6.03	4.3	hek-p1-5Donor	exon	ENSG00000183250
chr21	46359509	46359510	T	G	-	0.000279662	0.000298294	1	6.03	6.71	hek-p1-5Donor	exon	ENSG00000183250
chr21	46359509	46359510	T	C	-	0.00131861	0.00139179	1	6.03	4.3	hek-p4-5Donor	exon	ENSG00000183250
chr22	31367762	31367763	A	C	+	0.000200523	0.000226918	8.7281e-07	5.19	4.74	hek-p4-5Donor	exon	ENSG00000182457
chr22	31367762	31367763	A	G	+	0.000907246	0.000910962	0.630986	5.19	3.87	hek-p4-5Donor	exon	ENSG00000182457
chr22	31367762	31367763	A	T	+	0.000824102	0.000723508	3.91249e-36	5.19	3.19	hek-p4-5Donor	exon	ENSG00000182457
chr22	31367762	31367763	A	C	+	0.000153139	0.000169459	2.90387e-16	5.19	4.74	hek-p1-5Donor	exon	ENSG00000182457
chr22	31367762	31367763	A	G	+	0.000880373	0.000988512	4.46522e-07	5.19	3.87	hek-p1-5Donor	exon	ENSG00000182457
chr22	31367762	31367763	A	T	+	0.000732129	0.000524516	1.55051e-46	5.19	3.19	hek-p1-5Donor	exon	ENSG00000182457
chr22	31367763	31367764	T	A	+	0.000332694	0.000303237	0.692612	5.19	8.4	hek-p4-5Donor	exon	ENSG00000182457
chr22	31367763	31367764	T	C	+	0.000982239	0.00109632	0.00162168	5.19	6.66	hek-p4-5Donor	exon	ENSG00000182457
chr22	31367763	31367764	T	G	+	0.000110898	0.000139956	0.493734	5.19	5.15	hek-p4-5Donor	exon	ENSG00000182457
chr22	31367763	31367764	T	A	+	0.000363454	0.000396195	0.817812	5.19	8.4	hek-p1-5Donor	exon	ENSG00000182457
chr22	31367763	31367764	T	C	+	0.00125983	0.00120641	3.62455e-33	5.19	6.66	hek-p1-5Donor	exon	ENSG00000182457
chr22	31367763	31367764	T	G	+	9.87418e-05	0.000171365	0.0775336	5.19	5.15	hek-p1-5Donor	exon	ENSG00000182457
chr22	31367764	31367765	G	A	+	0.000178409	0.000178111	3.42227e-15	5.19	-2.57	hek-p4-5Donor	exon	ENSG00000182457
chr22	31367764	31367765	G	C	+	0.00091254	0.000445279	1.30946e-19	5.19	0.13	hek-p4-5Donor	exon	ENSG00000182457
chr22	31367764	31367765	G	T	+	0.000411065	0.00024078	3.05791e-11	5.19	-4.03	hek-p4-5Donor	exon	ENSG00000182457
chr22	31367764	31367765	G	A	+	0.000173672	0.000150106	2.6613e-37	5.19	-2.57	hek-p1-5Donor	exon	ENSG00000182457
chr22	31367764	31367765	G	C	+	0.000821815	0.000603128	1.07012e-27	5.19	0.13	hek-p1-5Donor	exon	ENSG00000182457
chr22	31367764	31367765	G	T	+	0.000343176	0.00060448	1.37166e-35	5.19	-4.03	hek-p1-5Donor	exon	ENSG00000182457
chr22	31368840	31368841	T	A	+	0.00023509	0.000257871	0.227455	9.55	10.37	hek-p4-3Accept	exon	ENSG00000182457
chr22	31368840	31368841	T	C	+	0.00197228	0.0016431	0.0164139	9.55	9.55	hek-p4-3Accept	exon	ENSG00000182457
chr22	31368840	31368841	T	G	+	0.000147241	0.000145466	0.5045	9.55	11.43	hek-p4-3Accept	exon	ENSG00000182457
chr22	31368840	31368841	T	A	+	0.000228068	0.00022964	0.105742	9.55	10.37	hek-p1-3Accept	exon	ENSG00000182457
chr22	31368840	31368841	T	C	+	0.00173965	0.00151423	6.14558e-15	9.55	9.55	hek-p1-3Accept	exon	ENSG00000182457
chr22	31368840	31368841	T	G	+	0.000152525	0.000112733	7.077e-05	9.55	11.43	hek-p1-3Accept	exon	ENSG00000182457
chr22	31368841	31368842	C	A	+	0.000612556	0.000778501	0.0243227	9.55	9.01	hek-p4-3Accept	exon	ENSG00000182457
chr22	31368841	31368842	C	G	+	0.00146989	0.00117603	0.0167183	9.55	9.69	hek-p4-3Accept	exon	ENSG00000182457
chr22	31368841	31368842	C	T	+	0.000741777	0.000536669	0.468956	9.55	9.77	hek-p4-3Accept	exon	ENSG00000182457
chr22	31368841	31368842	C	A	+	0.0006656	0.00154933	3.57276e-15	9.55	9.01	hek-p1-3Accept	exon	ENSG00000182457
chr22	31368841	31368842	C	G	+	0.0014301	0.00131547	3.28929e-06	9.55	9.69	hek-p1-3Accept	exon	ENSG00000182457
chr22	31368841	31368842	C	T	+	0.000703139	0.000821299	0.0648538	9.55	9.77	hek-p1-3Accept	exon	ENSG00000182457
chr22	31368842	31368843	C	A	+	0.00126629	0.00203929	0.201805	9.55	8.85	hek-p4-3Accept	exon	ENSG00000182457
chr22	31368842	31368843	C	G	+	0.000752019	0.000591195	0.000214856	9.55	9.05	hek-p4-3Accept	exon	ENSG00000182457
chr22	31368842	31368843	C	T	+	0.000334092	0.000415165	0.064802	9.55	9.11	hek-p4-3Accept	exon	ENSG00000182457
chr22	31368842	31368843	C	A	+	0.000945708	0.00367098	0.441372	9.55	8.85	hek-p1-3Accept	exon	ENSG00000182457
chr22	31368842	31368843	C	G	+	0.000749594	0.000635093	0.0149059	9.55	9.05	hek-p1-3Accept	exon	ENSG00000182457
chr22	31368842	31368843	C	T	+	0.00036027	0.000414556	0.04212	9.55	9.11	hek-p1-3Accept	exon	ENSG00000182457
chr22	31369584	31369585	A	C	+	0.000164815	0.000386026	9.26643e-06	6.41	6.06	hek-p4-5Donor	exon	ENSG00000182457
chr22	31369584	31369585	A	G	+	0.000753826	0.000757205	1.13461e-11	6.41	5.18	hek-p4-5Donor	exon	ENSG00000182457
chr22	31369584	31369585	A	T	+	0.00110507	0.00151441	1.51277e-47	6.41	4.94	hek-p4-5Donor	exon	ENSG00000182457
chr22	31369584	31369585	A	C	+	0.000291369	0.000165765	1.82296e-22	6.41	6.06	hek-p1-5Donor	exon	ENSG00000182457
chr22	31369584	31369585	A	G	+	0.000653475	0.000900657	8.55321e-19	6.41	5.18	hek-p1-5Donor	exon	ENSG00000182457
chr22	31369584	31369585	A	T	+	0.00148548	0.00115483	2.92338e-115	6.41	4.94	hek-p1-5Donor	exon	ENSG00000182457
chr22	31369585	31369586	T	A	+	0.000630405	0.000935204	0.140264	6.41	8.88	hek-p4-5Donor	exon	ENSG00000182457
chr22	31369585	31369586	T	C	+	0.00137935	0.00151414	1.19293e-26	6.41	7.76	hek-p4-5Donor	exon	ENSG00000182457
chr22	31369585	31369586	T	G	+	0.00011315	2.9689e-05	1	6.41	5.83	hek-p4-5Donor	exon	ENSG00000182457
chr22	31369585	31369586	T	A	+	0.000609762	0.000607007	0.0454484	6.41	8.88	hek-p1-5Donor	exon	ENSG00000182457
chr22	31369585	31369586	T	C	+	0.00146141	0.00156718	1.31374e-05	6.41	7.76	hek-p1-5Donor	exon	ENSG00000182457
chr22	31369585	31369586	T	G	+	8.06297e-05	7.72554e-05	0.472165	6.41	5.83	hek-p1-5Donor	exon	ENSG00000182457
chr22	31369586	31369587	G	A	+	0.000272643	0.000445547	1.49427e-05	6.41	0.5	hek-p4-5Donor	exon	ENSG00000182457
chr22	31369586	31369587	G	C	+	0.00162784	0.00184159	8.31011e-38	6.41	-2.35	hek-p4-5Donor	exon	ENSG00000182457
chr22	31369586	31369587	G	T	+	0.00135252	0.000698023	2.35638e-37	6.41	-0.21	hek-p4-5Donor	exon	ENSG00000182457
chr22	31369586	31369587	G	A	+	0.000469352	0.0002099	8.65309e-06	6.41	0.5	hek-p1-5Donor	exon	ENSG00000182457
chr22	31369586	31369587	G	C	+	0.0011976	0.00206585	3.22862e-12	6.41	-2.35	hek-p1-5Donor	exon	ENSG00000182457
chr22	31369586	31369587	G	T	+	0.00104059	0.00249118	1.62009e-49	6.41	-0.21	hek-p1-5Donor	exon	ENSG00000182457
chr22	31371155	31371156	C	A	+	0.000259617	0.000470813	0.00164795	9.3	10.37	hek-p4-3Accept	exon	ENSG00000182457
chr22	31371155	31371156	C	G	+	0.00147597	0.00103946	0.0132175	9.3	11.31	hek-p4-3Accept	exon	ENSG00000182457
chr22	31371155	31371156	C	T	+	0.000867793	0.000611445	4.29839e-11	9.3	8.98	hek-p4-3Accept	exon	ENSG00000182457
chr22	31371155	31371156	C	A	+	0.000304877	0.00060626	0.000438963	9.3	10.37	hek-p1-3Accept	exon	ENSG00000182457
chr22	31371155	31371156	C	G	+	0.00150074	0.00120207	7.72076e-09	9.3	11.31	hek-p1-3Accept	exon	ENSG00000182457
chr22	31371155	31371156	C	T	+	0.00100174	0.000710788	2.82563e-33	9.3	8.98	hek-p1-3Accept	exon	ENSG00000182457
chr22	31371156	31371157	A	C	+	0.000154339	0.00019134	0.0434467	9.3	8.59	hek-p4-3Accept	exon	ENSG00000182457
chr22	31371156	31371157	A	G	+	0.000501602	0.000678949	0.0544076	9.3	10.07	hek-p4-3Accept	exon	ENSG00000182457
chr22	31371156	31371157	A	T	+	0.00192924	0.00141345	0.190495	9.3	9.67	hek-p4-3Accept	exon	ENSG00000182457
chr22	31371156	31371157	A	C	+	0.000142387	0.00019698	0.253607	9.3	8.59	hek-p1-3Accept	exon	ENSG00000182457
chr22	31371156	31371157	A	G	+	0.000525832	0.000819435	0.00106408	9.3	10.07	hek-p1-3Accept	exon	ENSG00000182457
chr22	31371156	31371157	A	T	+	0.00228693	0.00170978	0.648656	9.3	9.67	hek-p1-3Accept	exon	ENSG00000182457
chr22	31371157	31371158	T	A	+	0.000934075	0.00123362	5.75655e-30	9.3	8.97	hek-p4-3Accept	exon	ENSG00000182457
chr22	31371157	31371158	T	C	+	0.00167456	0.00138315	1.8997e-05	9.3	9.33	hek-p4-3Accept	exon	ENSG00000182457
chr22	31371157	31371158	T	G	+	0.000169392	0.000168221	0.782906	9.3	8.38	hek-p4-3Accept	exon	ENSG00000182457
chr22	31371157	31371158	T	A	+	0.00117875	0.00124031	1.78269e-53	9.3	8.97	hek-p1-3Accept	exon	ENSG00000182457
chr22	31371157	31371158	T	C	+	0.00132155	0.00164143	1.84991e-05	9.3	9.33	hek-p1-3Accept	exon	ENSG00000182457
chr22	31371157	31371158	T	G	+	0.000155329	0.000134586	0.585644	9.3	8.38	hek-p1-3Accept	exon	ENSG00000182457
chr22	42348423	42348424	A	G	+	0.00277008	0.00793651	1	7.07	3.34	hek-p4-5Donor	exon	ENSG00000205913
chr22	42348423	42348424	A	G	+	0.00101656	0.00684932	1	7.07	3.34	hek-p1-5Donor	exon	ENSG00000205913
chr22	42348424	42348425	G	C	+	0.00510427	0.0137931	1	7.07	3.53	hek-p1-5Donor	exon	ENSG00000205913
chr22	42353675	42353676	C	G	+	0.000829807	0.00387597	1	10.15	11.68	hek-p1-3Accept	exon	ENSG00000205913
chr22	42353676	42353677	C	A	+	0.00463392	0.00215517	1	10.15	9.78	hek-p4-3Accept	exon	ENSG00000205913
chr22	42353677	42353678	A	G	+	0.000921659	0.004329	1	10.15	10.42	hek-p4-3Accept	exon	ENSG00000205913
chr3	156389918	156389919	T	C	-	0.00383142	0.00106838	1	11.55	13.1	hek-p1-3Accept	exon	ENSG00000215848
chr5	52405975	52405976	A	C	+	0.000107778	0.000122853	0.405768	9.94	9.2	hek-p1-5Donor	exon	ENSG00000247796
chr5	52405975	52405976	A	G	+	0.000646668	0.000844611	1	9.94	9.45	hek-p1-5Donor	exon	ENSG00000247796
chr5	52405975	52405976	A	T	+	0.000251482	0.000216528	0.000550585	9.94	9.22	hek-p1-5Donor	exon	ENSG00000247796
chr5	52405975	52405976	A	C	+	0.000126832	0.000112552	0.099109	9.94	9.2	hek-p4-5Donor	exon	ENSG00000247796
chr5	52405975	52405976	A	G	+	0.00157963	0.000961941	0.00710497	9.94	9.45	hek-p4-5Donor	exon	ENSG00000247796
chr5	52405975	52405976	A	T	+	0.000495797	0.000300138	0.00115287	9.94	9.22	hek-p4-5Donor	exon	ENSG00000247796
chr5	52405976	52405977	C	A	+	0.000107916	3.84401e-05	0.00971623	9.94	9.79	hek-p1-5Donor	exon	ENSG00000247796
chr5	52405976	52405977	C	G	+	0.00276983	0.00229564	0.0031614	9.94	8.34	hek-p1-5Donor	exon	ENSG00000247796
chr5	52405976	52405977	C	T	+	0.000395691	0.000241404	0.706702	9.94	8.35	hek-p1-5Donor	exon	ENSG00000247796
chr5	52405976	52405977	C	A	+	6.91228e-05	3.15529e-05	0.00155674	9.94	9.79	hek-p4-5Donor	exon	ENSG00000247796
chr5	52405976	52405977	C	G	+	0.0023617	0.00246714	0.00280647	9.94	8.34	hek-p4-5Donor	exon	ENSG00000247796
chr5	52405976	52405977	C	T	+	0.000276491	0.000258434	1	9.94	8.35	hek-p4-5Donor	exon	ENSG00000247796
chr5	52405977	52405978	G	A	+	0.000448238	0.000285418	0.467031	9.94	6.05	hek-p1-5Donor	exon	ENSG00000247796
chr5	52405977	52405978	G	C	+	0.00175709	0.000882342	0.0052959	9.94	6.73	hek-p1-5Donor	exon	ENSG00000247796
chr5	52405977	52405978	G	T	+	0.000215154	0.000199486	1.73578e-05	9.94	5.19	hek-p1-5Donor	exon	ENSG00000247796
chr5	52405977	52405978	G	A	+	0.000264122	4.7955e-05	0.0913642	9.94	6.05	hek-p4-5Donor	exon	ENSG00000247796
chr5	52405977	52405978	G	C	+	0.00187182	0.00134124	2.10886e-05	9.94	6.73	hek-p4-5Donor	exon	ENSG00000247796
chr5	52405977	52405978	G	T	+	0.000310056	9.591e-05	1.17283e-09	9.94	5.19	hek-p4-5Donor	exon	ENSG00000247796
chr5	52408069	52408070	A	C	+	0.000124151	5.49327e-05	1	9.94	8.58	hek-p1-3Accept	exon	ENSG00000247796
chr5	52408069	52408070	A	G	+	0.000798113	0.0011246	1	9.94	10.5	hek-p1-3Accept	exon	ENSG00000247796
chr5	52408069	52408070	A	T	+	1.77358e-05	5.95105e-05	1	9.94	8.66	hek-p1-3Accept	exon	ENSG00000247796
chr5	52408069	52408070	A	C	+	8.12112e-05	7.2667e-05	1	9.94	8.58	hek-p4-3Accept	exon	ENSG00000247796
chr5	52408069	52408070	A	G	+	0.00112536	0.0013866	1	9.94	10.5	hek-p4-3Accept	exon	ENSG00000247796
chr5	52408069	52408070	A	T	+	3.48048e-05	9.3429e-05	1	9.94	8.66	hek-p4-3Accept	exon	ENSG00000247796
chr5	52408070	52408071	T	A	+	0.000301697	0.000190757	1	9.94	9.28	hek-p1-3Accept	exon	ENSG00000247796
chr5	52408070	52408071	T	C	+	0.000656634	0.000937	1	9.94	8.46	hek-p1-3Accept	exon	ENSG00000247796
chr5	52408070	52408071	T	G	+	0.000177469	0.000192283	1	9.94	9.07	hek-p1-3Accept	exon	ENSG00000247796
chr5	52408070	52408071	T	A	+	0.000278529	0.000158563	1	9.94	9.28	hek-p4-3Accept	exon	ENSG00000247796
chr5	52408070	52408071	T	C	+	0.000615085	0.000723168	1	9.94	8.46	hek-p4-3Accept	exon	ENSG00000247796
chr5	52408070	52408071	T	G	+	0.000162475	0.000152636	1	9.94	9.07	hek-p4-3Accept	exon	ENSG00000247796
chr5	52408071	52408072	T	A	+	8.89316e-05	0.000135867	1	9.94	9.87	hek-p1-3Accept	exon	ENSG00000247796
chr5	52408071	52408072	T	C	+	0.00266795	0.00114342	1	9.94	10.34	hek-p1-3Accept	exon	ENSG00000247796
chr5	52408071	52408072	T	G	+	0.000195649	9.61753e-05	1	9.94	9.99	hek-p1-3Accept	exon	ENSG00000247796
chr5	52408071	52408072	T	A	+	0.000104544	9.63988e-05	1	9.94	9.87	hek-p4-3Accept	exon	ENSG00000247796
chr5	52408071	52408072	T	C	+	0.0011616	0.00120424	1	9.94	10.34	hek-p4-3Accept	exon	ENSG00000247796
chr5	52408071	52408072	T	G	+	6.96961e-05	5.63562e-05	1	9.94	9.99	hek-p4-3Accept	exon	ENSG00000247796
chr22	31369588	31369589	T	C	+	0.000966557	0.00240449	0.107453	6.17978	0.752809	hek-p1-mediumU1	intron	ENSG00000182457
chr22	31369592	31369593	T	C	+	0.00444359	0.0029459	0.298797	6.17978	4.85393	hek-p1-mediumU1	intron	ENSG00000182457

## Sheet: Supplementory Table 6
Supplementary Table 6. Reagents for medium
Medium	Reagent	Source	Volume/ Concentration
Organoids-induction medium	DMEM/F12	Thermo Fisher Scientific	500 mL
	Knock-out Serum Replacement	Gibco	1/5
	NEAA	Thermo Fisher Scientific	1/100
	GlutaMAX	Thermo Fisher Scientific	1/100
	β-Mercaptoethanol	Life Technologies	5 μM
	Dorsomorphin	Merck	5 μM
	SB-431542	Merck	8 μM
	Y-27632	Merck	5 μM
Organoids-proliferation medium	Neurobasal	Thermo Fisher Scientific	500 mL
	B27	Thermo Fisher Scientific	1/50
	GlutaMAX	Thermo Fisher Scientific	1/100
	bFGF	Peprotech	10 ng/mL
	EGF	Peprotech	10 ng/mL
Organoids-maturation medium	Neurobasal	Thermo Fisher Scientific	500 mL
	B27	Thermo Fisher Scientific	1/50
	GlutaMAX	Thermo Fisher Scientific	1/100
	BDNF	Peprotech	20 ng/mL
	GDNF	Peprotech	20 ng/mL
	IGF-1	Peprotech	10 ng/mL
	NT-3	Peprotech	10 ng/mL
Neural induction medium	DMEM/F12	Thermo Fisher Scientific	250 mL
	Neurobasal	Thermo Fisher Scientific	250 mL
	GlutaMAX	Thermo Fisher Scientific	1/100
	B27	Thermo Fisher Scientific	1/50
	N2	Thermo Fisher Scientific	1/100
	LDN-193189	Merck	100 nM
	SB-431542	Merck	8 μM
Neural proliferation medium	DMEM/F12	Thermo Fisher Scientific	250 mL
	Neurobasal	Thermo Fisher Scientific	250 mL
	GlutaMAX	Thermo Fisher Scientific	1/100
	B27	Thermo Fisher Scientific	1/25
	N2	Thermo Fisher Scientific	1/50

## Sheet: Supplementory Table 7
Supplementary Table 7. GTEx RNA-seq datasets of adult brains used in the co-expression analyses
Tissue	Replicate 1	Replicate 2	Replicate 3
Brain cerebellum	SRR1093527.bam	SRR1307770.bam	SRR1311771.bam
Brain cortex	SRR1081741.bam	SRR1082262.bam	SRR1083632.bam
Kidney	SRR1071807.bam	SRR1085759.bam	SRR1314940.bam
Liver	SRR1075102.bam	SRR1075804.bam	SRR1081184.bam
Lung	SRR1070015.bam	SRR1070358.bam	SRR1071568.bam
Testis	SRR1068788.bam	SRR1068905.bam	SRR1069209.bam

## Sheet: Supplementory Table 8
Supplementary Table 8. RNA-seq datasets of fetal brains used in the co-expression analyses in this study
Library ID	Stages
3587	4 pcw
3669	5 pcw
5952	11 pcw
5951	16 pcw
5770	20 pcw

## Sheet: Supplementory Table 9
Supplementory Table 9 SRA information of uploaded datasets in this paper
Dataset	SRA-ID
Human brain fractional RNA-seq (nuc)	SRR20074507, SRR20217257
Human brain fractional RNA-seq (cyto)	SRR20074506, SRR20217256
Rhesus macaque brain fractional RNA-seq (nuc)	SRR15292464, SRR15458304, SRR20278493
Rhesus macaque brain fractional RNA-seq (cyto)	SRR15458305, SRR15292463, SRR20278492
HEK293T fractional RNA-seq (nuc)	SRR21096600
HEK293T fractional RNA-seq (cyto)	SRR21096599
LLCMK2 fractional RNA-seq (nuc)	SRR21096609
LLCMK2 fractional RNA-seq (cyto)	SRR21096608
CRISPR/Cas9 mutated RNA-seq (P1-nuc)	SRR20307018
CRISPR/Cas9 mutated RNA-seq (P1-cyto)	SRR20307017
CRISPR/Cas9 mutated RNA-seq (P4-nuc)	SRR21073028
CRISPR/Cas9 mutated RNA-seq (P4-cyto)	SRR21073027
hESC-derived WT cortical organoids RNA-seq (D20)	SRR20302825
hESC-derived WT cortical organoids RNA-seq (D30)	SRR20302824
hESC-derived WT cortical organoids RNA-seq (D50)	SRR20302823
hESC-derived WT cortical organoids RNA-seq (D60)	SRR20302822
hESC-derived WT cortical organoids RNA-seq (D70)	SRR20302821
